# Supplementary material for: 4-Hydroxy­benzoic acid–1H-imidazole (1/1)
Source: Acta Crystallogr Sect E Struct Rep Online. 2009 May 7;65(Pt 6):o1205. doi: 10.1107/S1600536809016043 (PMC2969827; doi:10.1107/S1600536809016043)
Supplement: Supplementary file 2 [file e-65-o1205-Isup2.hkl]

# 
# h,k,l, Fc-squared, Fo-squared, sigma(Fo-squared) and status flag 
# 
data_I
_shelx_title ' w1 in P2(1)/n' 
_shelx_refln_list_code          4 
_shelx_F_calc_maximum      176.05 
_exptl_crystal_F_000       440.00 
_reflns_d_resolution_high  0.8187 
 
loop_ 
 _symmetry_equiv_pos_as_xyz 
 'x, y, z' 
 '-x+1/2, y+1/2, -z+1/2' 
 '-x, -y, -z' 
 'x-1/2, -y-1/2, z-1/2' 
 
_cell_length_a     9.6014 
_cell_length_b    10.5297 
_cell_length_c    10.5863 
_cell_angle_alpha  90.000 
_cell_angle_beta  113.759 
_cell_angle_gamma  90.000 
 
_shelx_F_squared_multiplier     1.000 
 
loop_ 
 _refln_index_h 
 _refln_index_k 
 _refln_index_l 
 _refln_F_squared_calc 
 _refln_F_squared_meas 
 _refln_F_squared_sigma 
 _refln_observed_status 
   2   0   0      141.76      156.89      2.50 o 
   4   0   0       97.74      130.49      3.91 o 
   6   0   0       13.13       16.30      1.24 o 
   8   0   0        2.24        1.20      0.75 o 
  10   0   0      147.35      160.32      4.98 o 
   1   1   0      300.39      362.01      2.64 o 
   2   1   0      156.68      156.88      1.53 o 
   3   1   0      462.72      408.97      4.95 o 
   4   1   0        5.73        6.00      0.48 o 
   5   1   0      154.81      195.04      2.73 o 
   6   1   0       94.29       87.09      2.78 o 
   7   1   0       34.82       36.34      1.77 o 
   8   1   0       25.60       22.81      1.22 o 
   9   1   0      225.24      215.06      3.97 o 
  10   1   0        4.18        4.84      0.92 o 
   1   2   0      658.36      536.49      4.21 o 
   2   2   0     5178.98     5538.42     35.84 o 
   3   2   0      527.42      548.00      4.12 o 
   4   2   0      162.00      201.95      1.94 o 
   5   2   0      183.78      165.14      1.98 o 
   6   2   0        0.13        0.59      0.37 o 
   7   2   0      594.63      578.90      6.53 o 
   8   2   0       60.18       57.29      1.76 o 
   9   2   0        7.28        8.66      0.94 o 
  10   2   0        0.10       -0.05      1.02 o 
   1   3   0      293.64      315.93      4.84 o 
   2   3   0      207.25      181.07      1.71 o 
   3   3   0      888.66     1072.37      8.27 o 
   4   3   0       76.60       69.28      1.04 o 
   5   3   0       81.12       64.07      1.40 o 
   6   3   0      112.97      100.96      2.04 o 
   7   3   0      552.70      580.31      6.61 o 
   8   3   0       12.50       18.63      1.16 o 
   9   3   0        8.43       12.03      1.34 o 
  10   3   0        0.96        0.90      0.72 o 
   0   4   0     1828.49     1910.60     22.30 o 
   1   4   0       48.28       26.52      0.75 o 
   2   4   0      669.43      741.68      6.82 o 
   3   4   0       64.55       67.64      1.23 o 
   4   4   0      205.74      194.61      2.07 o 
   5   4   0      382.48      369.93      3.40 o 
   6   4   0       99.30       89.32      1.94 o 
   7   4   0      108.15      114.58      2.58 o 
   8   4   0       21.72       19.03      1.42 o 
   9   4   0        7.81        8.34      1.07 o 
  10   4   0       15.48       16.04      1.96 o 
   1   5   0     1077.19     1123.62      9.95 o 
   2   5   0        0.50        0.77      0.27 o 
   3   5   0      136.62      134.73      1.62 o 
   4   5   0        2.18        0.94      0.27 o 
   5   5   0        7.39       10.12      0.63 o 
   6   5   0       42.77       38.32      1.66 o 
   7   5   0       55.50       52.72      2.01 o 
   8   5   0        2.44        3.82      0.98 o 
   9   5   0       30.27       34.41      1.93 o 
   0   6   0        5.15        3.33      0.63 o 
   1   6   0      174.30      206.68      3.27 o 
   2   6   0       22.21       11.73      0.71 o 
   3   6   0      209.99      215.74      3.00 o 
   4   6   0        1.76        0.29      0.36 o 
   5   6   0       84.66       77.85      1.57 o 
   6   6   0        2.18        1.96      0.67 o 
   7   6   0       13.60       13.12      1.23 o 
   8   6   0       60.21       58.05      2.28 o 
   9   6   0        0.95       -0.27      0.72 o 
   1   7   0       21.53       24.69      0.99 o 
   2   7   0       17.01       15.03      0.85 o 
   3   7   0       16.79       16.24      0.96 o 
   4   7   0        0.82        0.21      0.35 o 
   5   7   0      111.96       97.61      2.64 o 
   6   7   0        0.11        0.42      0.56 o 
   7   7   0       17.56       13.74      1.61 o 
   8   7   0       12.26       15.11      1.70 o 
   0   8   0      361.59      414.02      7.14 o 
   1   8   0       15.06       15.87      1.13 o 
   2   8   0       19.39       25.62      1.27 o 
   3   8   0       21.73       16.76      0.99 o 
   4   8   0       18.34       19.39      1.07 o 
   5   8   0        3.87        3.31      0.59 o 
   6   8   0       14.58       11.74      1.42 o 
   7   8   0       32.62       32.87      5.24 o 
   8   8   0       11.27       20.52      2.77 o 
   1   9   0       61.06       51.12      1.60 o 
   2   9   0        2.45        1.60      0.48 o 
   3   9   0        1.99        2.10      0.53 o 
   4   9   0       66.59       63.77      1.85 o 
   5   9   0       53.08       47.07      1.82 o 
   6   9   0        8.57        9.41      1.39 o 
   7   9   0        3.56        3.84      2.18 o 
   0  10   0       34.06       28.98      2.93 o 
   1  10   0        1.82        3.09      0.63 o 
   2  10   0      159.59      148.56      2.97 o 
   3  10   0       15.28       17.48      1.19 o 
   4  10   0        1.18        1.51      0.53 o 
   5  10   0       28.55       23.98      1.37 o 
   6  10   0        0.02        0.63      0.77 o 
   1  11   0        3.79        4.06      0.75 o 
   2  11   0       34.98       35.12      1.92 o 
   3  11   0       23.50       27.78      1.51 o 
   4  11   0        0.18        1.07      0.54 o 
   5  11   0       16.63       18.56      1.53 o 
   0  12   0        3.72        4.10      1.11 o 
   1  12   0        5.63        2.36      0.70 o 
   2  12   0        4.57        3.81      0.78 o 
   3  12   0       37.01       27.87      1.99 o 
 -11   0   1        9.63        8.15      2.41 o 
  -9   0   1      635.68      662.39     10.81 o 
  -7   0   1        0.73        1.97      0.70 o 
  -5   0   1      163.86      169.19      2.37 o 
  -3   0   1     2583.64     2309.18     21.53 o 
  -1   0   1      254.24      210.08      3.85 o 
   1   0   1      897.56      764.30      9.02 o 
   3   0   1     2006.77     1626.46     19.48 o 
   5   0   1      325.55      367.92     10.43 o 
   7   0   1       21.35       19.20      2.32 o 
   9   0   1       22.11       25.41      2.12 o 
 -11   1   1       76.60       83.32      5.36 o 
 -10   1   1       33.07       26.51      1.46 o 
  -9   1   1      123.55      136.64      2.83 o 
  -8   1   1        0.92        1.07      0.47 o 
  -7   1   1       12.16       13.16      0.86 o 
  -6   1   1       23.78       31.25      1.06 o 
  -5   1   1       17.49       17.23      0.46 o 
  -4   1   1       67.89       78.44      0.98 o 
  -3   1   1       21.83       17.64      0.90 o 
  -2   1   1       25.98        7.46      0.32 o 
  -1   1   1       41.00       20.46      0.58 o 
   0   1   1     1068.18      910.86      8.60 o 
   1   1   1     6612.47     6529.96     61.77 o 
   2   1   1      359.21      450.11      4.16 o 
   3   1   1      358.21      351.34      3.18 o 
   4   1   1      902.80     1016.33      9.32 o 
   5   1   1      515.20      546.48      5.84 o 
   6   1   1       63.87       69.76      1.73 o 
   7   1   1        3.03        3.62      0.77 o 
   8   1   1       22.81       26.26      1.93 o 
   9   1   1       85.50       85.14      2.41 o 
  10   1   1        0.00       -0.61      0.61 o 
 -10   2   1        4.69        4.81      1.02 o 
  -9   2   1       72.91       79.36      2.21 o 
  -8   2   1       49.99       50.24      1.58 o 
  -7   2   1      129.89      120.50      2.32 o 
  -6   2   1       16.43       15.92      0.83 o 
  -5   2   1      132.55      105.07      1.66 o 
  -4   2   1      851.71      926.00      7.35 o 
  -3   2   1        2.59        7.70      0.40 o 
  -2   2   1    30992.16    27944.77    861.92 o 
  -1   2   1     1371.60     1399.03     10.20 o 
   0   2   1      373.33      372.66      3.43 o 
   1   2   1      952.25      809.21      6.89 o 
   2   2   1      306.69      206.90      2.05 o 
   3   2   1      293.80      400.45      3.23 o 
   4   2   1      113.22      151.85      1.96 o 
   5   2   1       39.06       20.60      0.93 o 
   6   2   1      226.99      252.88      3.96 o 
   7   2   1       33.72       30.23      1.32 o 
   8   2   1      153.95      156.84      3.28 o 
   9   2   1       15.11       22.89      1.42 o 
  10   2   1        7.05        7.87      1.20 o 
 -10   3   1        0.41       -1.29      1.29 o 
  -9   3   1       17.61       13.56      1.09 o 
  -8   3   1        0.24        0.66      0.47 o 
  -7   3   1        1.81        2.35      0.55 o 
  -6   3   1       20.24       25.70      1.01 o 
  -5   3   1       76.97       92.70      1.46 o 
  -4   3   1       20.04       23.33      0.61 o 
  -3   3   1     4546.55     5040.24     35.72 o 
  -2   3   1        1.36        1.58      0.25 o 
  -1   3   1      745.27      762.73      6.61 o 
   0   3   1       10.87        8.91      0.44 o 
   1   3   1      295.39      335.97      3.39 o 
   2   3   1      391.02      384.91      3.66 o 
   3   3   1        2.34        1.49      0.22 o 
   4   3   1        3.75        3.57      0.31 o 
   5   3   1       33.58       31.86      1.13 o 
   6   3   1      119.45      120.82      2.37 o 
   7   3   1      477.65      499.29      6.10 o 
   8   3   1        5.55        5.60      0.81 o 
   9   3   1       15.78       17.89      2.46 o 
  10   3   1       30.06       31.34      1.99 o 
 -10   4   1       16.67       21.59      2.11 o 
  -9   4   1        6.32        4.62      1.11 o 
  -8   4   1        0.00       -0.06      0.45 o 
  -7   4   1      132.22      130.20      2.48 o 
  -6   4   1       60.59       54.90      1.55 o 
  -5   4   1      299.95      300.36      2.90 o 
  -4   4   1      919.58     1000.03      9.29 o 
  -3   4   1       27.45       36.80      0.86 o 
  -2   4   1       11.82       14.62      0.54 o 
  -1   4   1      855.86      917.04      7.19 o 
   0   4   1      128.49       86.63      1.42 o 
   1   4   1      655.53      696.16      7.43 o 
   2   4   1      511.13      673.84      6.32 o 
   3   4   1       67.69       60.73      1.06 o 
   4   4   1        0.54        3.91      0.34 o 
   5   4   1      272.24      245.82      3.41 o 
   6   4   1      348.64      370.10      5.70 o 
   7   4   1       50.47       55.82      2.07 o 
   8   4   1       34.90       35.81      2.84 o 
   9   4   1        3.97        2.30      0.76 o 
 -10   5   1       21.29       23.05      2.22 o 
  -9   5   1       31.80       28.58      3.40 o 
  -8   5   1       21.47       20.67      2.33 o 
  -7   5   1       48.40       38.96      1.65 o 
  -6   5   1        3.86        5.04      0.78 o 
  -5   5   1      255.13      262.04      2.96 o 
  -4   5   1       47.28       34.93      0.83 o 
  -3   5   1     1302.35     1421.77     11.08 o 
  -2   5   1       98.70      133.71      1.78 o 
  -1   5   1      702.07      682.23      7.50 o 
   0   5   1     1090.56      904.92      8.26 o 
   1   5   1      239.42      205.01      2.69 o 
   2   5   1      252.17      300.56      3.53 o 
   3   5   1       18.96       15.06      0.96 o 
   4   5   1        0.16        0.19      0.31 o 
   5   5   1      396.67      411.67      4.92 o 
   6   5   1       74.48       76.28      2.37 o 
   7   5   1        1.49        1.44      0.67 o 
   8   5   1        7.50        8.92      1.43 o 
   9   5   1        9.53       10.50      1.52 o 
  -9   6   1       39.24       40.05      2.56 o 
  -8   6   1        0.15       -0.34      0.82 o 
  -7   6   1       25.43       31.50      1.98 o 
  -6   6   1       99.82      102.22      2.17 o 
  -5   6   1        2.36        1.11      0.40 o 
  -4   6   1        1.10        2.13      0.39 o 
  -3   6   1       59.63       53.58      1.20 o 
  -2   6   1       20.86       40.26      1.32 o 
  -1   6   1       62.96       66.86      1.48 o 
   0   6   1      327.13      399.37      5.21 o 
   1   6   1      255.68      231.08      3.09 o 
   2   6   1        0.82        2.05      0.40 o 
   3   6   1      529.38      545.66      5.80 o 
   4   6   1      259.76      247.17      3.38 o 
   5   6   1       75.68       79.61      2.14 o 
   6   6   1        0.71        1.41      0.69 o 
   7   6   1        8.65        8.80      1.32 o 
   8   6   1       10.42        6.66      1.32 o 
   9   6   1        0.04       -0.57      1.13 o 
  -9   7   1        2.39        3.50      1.11 o 
  -8   7   1        7.57        8.14      1.39 o 
  -7   7   1        0.00        0.42      0.58 o 
  -6   7   1       54.03       52.42      1.62 o 
  -5   7   1       21.84       19.47      0.92 o 
  -4   7   1        1.33        4.59      0.52 o 
  -3   7   1      117.21      118.69      1.94 o 
  -2   7   1       30.42       21.06      0.95 o 
  -1   7   1      533.45      497.82      5.52 o 
   0   7   1        2.96        6.33      0.62 o 
   1   7   1      427.89      404.34      4.77 o 
   2   7   1        9.82        4.66      0.56 o 
   3   7   1      172.70      154.90      2.61 o 
   4   7   1       47.18       44.94      1.69 o 
   5   7   1        7.96        7.77      0.87 o 
   6   7   1        2.60        4.09      1.29 o 
   7   7   1       46.23       50.35      3.49 o 
   8   7   1       12.25       14.15      1.71 o 
  -8   8   1        3.73        6.18      1.29 o 
  -7   8   1       32.86       29.60      2.15 o 
  -6   8   1        9.16        6.98      0.81 o 
  -5   8   1       29.27       27.90      1.12 o 
  -4   8   1      131.73      137.81      2.61 o 
  -3   8   1        2.21        1.29      0.67 o 
  -2   8   1       31.00       24.12      1.07 o 
  -1   8   1       92.93       89.06      1.97 o 
   0   8   1      163.68      163.93      2.79 o 
   1   8   1       63.15       68.66      1.73 o 
   2   8   1        4.63        4.20      0.66 o 
   3   8   1       35.97       36.62      1.32 o 
   4   8   1        2.27        3.37      0.58 o 
   5   8   1      100.48      100.30      2.71 o 
   6   8   1       48.75       56.86      2.71 o 
   7   8   1        4.15        6.62      1.26 o 
  -7   9   1       11.52       11.55      2.14 o 
  -6   9   1       12.98        7.57      0.97 o 
  -5   9   1        7.98        9.33      0.89 o 
  -4   9   1       92.45       85.52      2.14 o 
  -3   9   1        2.04        1.92      0.55 o 
  -2   9   1       42.28       40.31      1.45 o 
  -1   9   1       66.24       65.76      1.81 o 
   0   9   1       11.66       11.11      0.96 o 
   1   9   1       34.44       34.17      1.82 o 
   2   9   1       21.28       26.04      1.24 o 
   3   9   1      121.75      117.62      2.71 o 
   4   9   1        0.68       -0.23      0.41 o 
   5   9   1       35.65       30.95      1.59 o 
   6   9   1        0.01       -0.22      0.65 o 
   7   9   1        0.00        1.13      0.90 o 
  -7  10   1        0.05        1.08      1.11 o 
  -6  10   1        0.05       -0.52      0.74 o 
  -5  10   1        6.61        5.03      0.74 o 
  -4  10   1       18.03       13.18      1.09 o 
  -3  10   1        1.49        2.38      0.59 o 
  -2  10   1       52.18       47.65      1.69 o 
  -1  10   1        4.98        3.61      0.66 o 
   0  10   1        9.13        7.40      0.82 o 
   1  10   1       88.57       83.61      2.52 o 
   2  10   1       10.50       12.98      1.05 o 
   3  10   1       16.27       16.54      1.16 o 
   4  10   1        6.53        7.67      0.91 o 
   5  10   1        4.83        5.36      0.95 o 
   6  10   1       12.12       16.44      3.40 o 
  -5  11   1        1.05       -0.42      0.78 o 
  -4  11   1       14.38       14.45      1.20 o 
  -3  11   1       10.56       13.96      1.18 o 
  -2  11   1       26.39       28.18      1.84 o 
  -1  11   1        0.66        0.39      0.47 o 
   0  11   1       18.73       18.43      1.49 o 
   1  11   1       10.40       12.50      1.32 o 
   2  11   1        7.04        6.93      1.01 o 
   3  11   1       36.23       30.80      1.85 o 
   4  11   1       20.65       20.99      1.36 o 
   5  11   1        6.03       10.71      1.85 o 
  -4  12   1       35.96       23.89      1.51 o 
  -3  12   1        5.64        5.66      0.87 o 
  -2  12   1        0.87        2.00      0.73 o 
  -1  12   1        0.56        0.28      0.53 o 
   0  12   1       10.05        8.33      1.00 o 
   1  12   1       13.35       11.80      1.13 o 
   2  12   1        7.02        9.89      1.11 o 
   3  12   1        0.05        0.58      0.54 o 
 -10   0   2       68.89       62.77      4.24 o 
  -8   0   2       60.43       55.55      2.24 o 
  -6   0   2     1297.19     1436.67     14.30 o 
  -4   0   2     1738.14     1743.45     16.62 o 
  -2   0   2      379.76      340.15      4.31 o 
   0   0   2     8107.87     7408.20     85.00 o 
   2   0   2      963.40     1239.37     14.58 o 
   4   0   2     1011.26     1327.82     16.87 o 
   6   0   2      199.18      195.23     10.79 o 
   8   0   2        4.71        3.03      2.74 o 
 -11   1   2        9.00       10.88      2.60 o 
 -10   1   2        4.90        4.65      0.95 o 
  -9   1   2       22.01       23.65      1.24 o 
  -8   1   2        4.69        5.23      0.79 o 
  -7   1   2       64.01       63.13      1.56 o 
  -6   1   2       30.51       33.95      0.85 o 
  -5   1   2      921.46      960.66      6.95 o 
  -4   1   2        1.97        1.80      0.20 o 
  -3   1   2     1085.05     1189.80      8.85 o 
  -2   1   2       12.55        4.40      0.48 o 
  -1   1   2     5289.12     5726.88     53.77 o 
   0   1   2       59.42       26.97      0.66 o 
   1   1   2      199.20      324.39      3.66 o 
   2   1   2      457.74      540.30      4.91 o 
   3   1   2      706.81     1008.20     10.81 o 
   4   1   2        4.63        7.45      0.48 o 
   5   1   2        1.24        8.25      0.74 o 
   6   1   2       27.11       25.97      1.92 o 
   7   1   2        0.02        0.10      0.48 o 
   8   1   2        2.60        4.30      0.73 o 
   9   1   2        4.73        9.00      1.41 o 
 -11   2   2       48.55       52.42      2.97 o 
 -10   2   2        2.56        3.67      0.88 o 
  -9   2   2       26.86       27.22      1.57 o 
  -8   2   2      111.01      110.54      2.28 o 
  -7   2   2      133.15      130.55      2.36 o 
  -6   2   2        4.02        4.44      0.35 o 
  -5   2   2      400.51      414.28      3.87 o 
  -4   2   2      287.38      343.87      3.56 o 
  -3   2   2     1032.30     1211.12     10.18 o 
  -2   2   2     9457.50     9420.65     87.54 o 
  -1   2   2     1035.75      897.78      8.71 o 
   0   2   2        2.40       11.52      0.69 o 
   1   2   2     1242.62      936.08      9.95 o 
   2   2   2      147.36      108.41      1.82 o 
   3   2   2        0.93        8.96      0.57 o 
   4   2   2      131.92      157.91      2.20 o 
   5   2   2        0.01        0.12      0.38 o 
   6   2   2       45.00       47.11      1.67 o 
   7   2   2      109.95      103.23      3.61 o 
   8   2   2       97.28       95.73      2.83 o 
   9   2   2       44.15       44.03      2.51 o 
 -11   3   2        0.97       -0.33      1.62 o 
 -10   3   2        0.14        1.03      0.68 o 
  -9   3   2       25.04       24.36      1.69 o 
  -8   3   2       60.65       64.09      1.75 o 
  -7   3   2        8.36        7.03      0.68 o 
  -6   3   2        5.62        1.72      0.32 o 
  -5   3   2      786.76      822.79      6.87 o 
  -4   3   2      214.09      281.32      3.97 o 
  -3   3   2     1497.91     1546.73     18.02 o 
  -2   3   2     2327.67     2058.12     16.78 o 
  -1   3   2        7.85        7.14      0.42 o 
   0   3   2     1177.38     1502.88     12.49 o 
   1   3   2       22.15       31.46      0.80 o 
   2   3   2      103.99      155.42      2.06 o 
   3   3   2      152.02      118.27      2.14 o 
   4   3   2      155.14      164.38      2.33 o 
   5   3   2      145.87      152.25      2.99 o 
   6   3   2        0.03       -0.05      0.50 o 
   7   3   2      230.51      233.52      4.38 o 
   8   3   2        0.05       -0.64      0.64 o 
   9   3   2        7.46        7.00      1.99 o 
 -10   4   2        0.20       -0.75      0.75 o 
  -9   4   2       32.05       31.90      1.86 o 
  -8   4   2       65.44       67.17      2.15 o 
  -7   4   2       35.86       31.45      1.45 o 
  -6   4   2        6.10        8.32      0.65 o 
  -5   4   2       49.30       41.03      0.99 o 
  -4   4   2     2144.36     2053.93     17.23 o 
  -3   4   2      847.04     1029.60      8.16 o 
  -2   4   2      126.07      105.81      2.05 o 
  -1   4   2     1035.99      838.54      8.59 o 
   0   4   2       88.11       79.47      1.39 o 
   1   4   2      813.78     1064.32     10.65 o 
   2   4   2       48.15       41.29      1.03 o 
   3   4   2       80.54       42.74      1.07 o 
   4   4   2      193.26      195.54      3.21 o 
   5   4   2       92.06       69.90      2.58 o 
   6   4   2      107.84       94.84      3.97 o 
   7   4   2       24.72       26.03      1.93 o 
   8   4   2        0.00        0.03      1.34 o 
   9   4   2       13.66        9.74      1.47 o 
 -10   5   2       22.15       22.30      2.10 o 
  -9   5   2        3.54        2.82      0.99 o 
  -8   5   2       92.61       85.09      3.15 o 
  -7   5   2        5.23        4.50      1.05 o 
  -6   5   2        7.71       12.67      0.71 o 
  -5   5   2      585.88      645.70      5.84 o 
  -4   5   2       10.67        4.51      0.46 o 
  -3   5   2       32.98       52.17      1.18 o 
  -2   5   2       28.77       50.26      1.28 o 
  -1   5   2      157.25      102.75      1.59 o 
   0   5   2       45.18       69.41      1.40 o 
   1   5   2      471.59      454.60      4.81 o 
   2   5   2       10.22       18.54      0.78 o 
   3   5   2      292.52      287.54      3.57 o 
   4   5   2        1.37        3.09      0.59 o 
   5   5   2      771.32      832.92     12.48 o 
   6   5   2        0.02       -0.54      0.54 o 
   7   5   2       48.28       49.77      2.52 o 
   8   5   2       52.99       51.28      2.86 o 
 -10   6   2        0.80        1.56      1.04 o 
  -9   6   2       33.19       36.92      5.02 o 
  -8   6   2        3.29        4.43      1.05 o 
  -7   6   2       16.85       14.25      1.51 o 
  -6   6   2        2.92        0.70      0.48 o 
  -5   6   2       23.13       33.66      1.03 o 
  -4   6   2       25.39       18.59      1.09 o 
  -3   6   2      353.31      303.92      3.31 o 
  -2   6   2      660.73      726.90      6.29 o 
  -1   6   2      229.22      283.77      2.99 o 
   0   6   2      214.64      218.97      2.99 o 
   1   6   2        0.09        1.41      0.43 o 
   2   6   2       52.47       53.60      1.81 o 
   3   6   2        0.19        1.12      0.37 o 
   4   6   2      438.34      439.81      5.10 o 
   5   6   2      149.78      156.47      4.75 o 
   6   6   2        5.48        8.84      1.67 o 
   7   6   2       13.01        8.40      1.34 o 
   8   6   2       19.75       19.28      1.97 o 
  -9   7   2        4.02        1.14      0.86 o 
  -8   7   2       13.37       13.62      1.70 o 
  -7   7   2       51.50       41.90      2.23 o 
  -6   7   2      239.77      237.08      4.50 o 
  -5   7   2      155.94      138.20      2.25 o 
  -4   7   2      115.22      109.47      1.92 o 
  -3   7   2        2.39        5.77      0.53 o 
  -2   7   2      369.37      348.36     14.07 o 
  -1   7   2      213.99      250.72      3.47 o 
   0   7   2        2.00        1.37      0.46 o 
   1   7   2        1.99        5.24      0.57 o 
   2   7   2        0.63        0.58      0.39 o 
   3   7   2      466.67      470.45      5.50 o 
   4   7   2      189.82      194.26      3.32 o 
   5   7   2       18.93       21.03      3.93 o 
   6   7   2        1.02        0.77      0.69 o 
   7   7   2       35.83       38.03      3.42 o 
   8   7   2       19.23       22.44      2.12 o 
  -8   8   2        0.78       -0.32      1.05 o 
  -7   8   2        5.43        3.08      1.10 o 
  -6   8   2        1.30       -0.02      0.45 o 
  -5   8   2        0.43        0.61      0.44 o 
  -4   8   2        2.17        3.09      0.68 o 
  -3   8   2        6.71        4.27      0.62 o 
  -2   8   2       89.48       87.90      2.00 o 
  -1   8   2      257.36      267.75      3.80 o 
   0   8   2        0.01       -0.24      0.32 o 
   1   8   2      101.13       98.76      2.14 o 
   2   8   2      227.17      235.50      3.59 o 
   3   8   2       16.42       17.49      1.05 o 
   4   8   2        1.40        2.82      0.58 o 
   5   8   2        0.01        2.17      0.79 o 
   6   8   2        0.03       -0.68      0.68 o 
   7   8   2        0.30        0.40      0.77 o 
  -8   9   2        0.27       -0.39      0.70 o 
  -7   9   2       22.23       16.78      2.08 o 
  -6   9   2        3.57        3.57      0.75 o 
  -5   9   2       26.17       31.72      1.34 o 
  -4   9   2      104.48      106.10      2.40 o 
  -3   9   2       46.12       39.28      1.44 o 
  -2   9   2       15.67       14.69      1.03 o 
  -1   9   2       29.03       28.66      1.25 o 
   0   9   2        4.90        4.42      0.95 o 
   1   9   2      100.39       91.20      2.53 o 
   2   9   2        0.63        0.61      0.46 o 
   3   9   2        4.10        2.80      0.63 o 
   4   9   2       11.55       12.63      1.01 o 
   5   9   2       13.07       15.53      1.72 o 
   6   9   2       31.33       38.42      4.92 o 
  -7  10   2        1.88        2.44      1.23 o 
  -6  10   2       22.13       18.44      2.50 o 
  -5  10   2        9.03        6.99      1.26 o 
  -4  10   2        0.02        0.61      0.57 o 
  -3  10   2        6.55        6.85      0.83 o 
  -2  10   2        0.21        0.03      0.40 o 
  -1  10   2        0.01       -0.38      0.38 o 
   0  10   2        0.05       -0.04      0.44 o 
   1  10   2        3.81        3.17      0.64 o 
   2  10   2        0.34       -0.40      0.40 o 
   3  10   2       13.57       16.12      1.18 o 
   4  10   2       33.23       35.94      1.54 o 
   5  10   2        7.39        6.03      1.30 o 
  -6  11   2        3.30        2.68      0.95 o 
  -5  11   2       12.30       12.48      1.26 o 
  -4  11   2       16.42       22.54      1.40 o 
  -3  11   2        1.22        1.50      0.59 o 
  -2  11   2        5.19        9.34      0.98 o 
  -1  11   2       17.08       18.96      1.28 o 
   0  11   2      120.98      117.25      2.78 o 
   1  11   2        5.08        6.09      0.85 o 
   2  11   2       66.05       66.41      2.11 o 
   3  11   2        3.09        2.34      0.69 o 
   4  11   2        0.00       -0.08      0.55 o 
  -4  12   2        9.05        9.54      1.39 o 
  -3  12   2        8.64        8.30      1.00 o 
  -2  12   2        0.06        0.01      0.55 o 
  -1  12   2       16.57       19.24      1.39 o 
   0  12   2       34.13       38.65      2.34 o 
   1  12   2       12.69       13.89      1.23 o 
   2  12   2       24.09       27.66      1.61 o 
 -11   0   3       53.79       55.66      4.18 o 
  -9   0   3      161.18      163.35      6.38 o 
  -7   0   3       23.72       28.81      1.45 o 
  -5   0   3      801.41      907.71      9.37 o 
  -3   0   3     1631.85     1535.64     17.70 o 
  -1   0   3      544.60      398.85      5.20 o 
   1   0   3      654.20      596.12      7.67 o 
   3   0   3      216.36      232.84      3.76 o 
   5   0   3      388.91      393.92      9.84 o 
   7   0   3      259.64      265.08      8.52 o 
   9   0   3       18.12       17.36      2.68 o 
 -11   1   3       42.27       48.37      4.51 o 
 -10   1   3       31.52       33.35      2.34 o 
  -9   1   3        5.20        6.48      1.20 o 
  -8   1   3        7.52       10.02      1.59 o 
  -7   1   3        8.91       10.08      0.70 o 
  -6   1   3      196.49      220.67      2.26 o 
  -5   1   3      285.96      269.56      2.67 o 
  -4   1   3      209.11      119.01      1.52 o 
  -3   1   3        1.91        2.02      0.27 o 
  -2   1   3      612.49      831.38      8.25 o 
  -1   1   3     1436.53     1659.12     14.18 o 
   0   1   3       40.30        7.74      0.40 o 
   1   1   3       37.51       81.63      1.29 o 
   2   1   3        2.01       12.44      0.83 o 
   3   1   3     1023.36     1209.94     10.42 o 
   4   1   3      419.64      421.21      7.66 o 
   5   1   3        8.82        6.65      0.98 o 
   6   1   3        2.40        2.49      0.75 o 
   7   1   3       52.60       49.94      2.47 o 
   8   1   3        3.50        5.29      1.15 o 
   9   1   3        2.61        3.82      0.97 o 
 -11   2   3       70.81       80.29      3.55 o 
 -10   2   3       62.76       61.50      2.90 o 
  -9   2   3        2.88        3.86      0.80 o 
  -8   2   3       98.00      110.74      2.69 o 
  -7   2   3       40.07       40.15      1.34 o 
  -6   2   3        1.47        4.81      0.38 o 
  -5   2   3       19.20       37.62      0.82 o 
  -4   2   3      174.39      146.63      1.87 o 
  -3   2   3      319.37      254.31      3.33 o 
  -2   2   3     1722.05     1760.33     20.38 o 
  -1   2   3      322.99      390.25      4.28 o 
   0   2   3      677.96      723.50      7.45 o 
   1   2   3        0.28        0.41      0.34 o 
   2   2   3      769.21      942.49      9.77 o 
   3   2   3       18.02       10.68      0.55 o 
   4   2   3      185.90      178.00      4.02 o 
   5   2   3       27.24       21.97      2.17 o 
   6   2   3       15.52       12.86      1.41 o 
   7   2   3        7.89        9.34      1.27 o 
   8   2   3        0.69       -0.16      0.66 o 
   9   2   3        1.23        1.89      0.88 o 
 -11   3   3        4.58        4.28      1.37 o 
 -10   3   3       10.47       13.15      1.70 o 
  -9   3   3        0.28        0.01      0.53 o 
  -8   3   3        3.91        4.67      0.80 o 
  -7   3   3       54.33       56.50      1.78 o 
  -6   3   3        0.01        0.31      0.35 o 
  -5   3   3       35.46       58.79      1.50 o 
  -4   3   3      123.05      145.06      1.99 o 
  -3   3   3       37.92      125.20      1.94 o 
  -2   3   3        0.48        5.43      0.44 o 
  -1   3   3      418.47      244.19      3.11 o 
   0   3   3       10.65        4.99      0.46 o 
   1   3   3     1968.51     2594.60     24.49 o 
   2   3   3      444.45      411.52      5.08 o 
   3   3   3       28.88        8.48      0.68 o 
   4   3   3       16.57       17.76      1.53 o 
   5   3   3       29.15       36.20      1.94 o 
   6   3   3        2.07        0.85      0.68 o 
   7   3   3        3.89        0.69      0.65 o 
   8   3   3        3.18        3.68      0.98 o 
   9   3   3        0.55        0.54      1.91 o 
 -10   4   3       19.88       20.05      1.89 o 
  -9   4   3       20.30       19.48      1.41 o 
  -8   4   3       22.97       25.39      1.39 o 
  -7   4   3       21.76       13.14      1.01 o 
  -6   4   3        2.26        4.92      0.47 o 
  -5   4   3      595.00      551.17      5.61 o 
  -4   4   3     4998.60     5619.62     44.81 o 
  -3   4   3      222.76      284.92      3.66 o 
  -2   4   3       42.49       45.87      0.99 o 
  -1   4   3       20.14       15.14      0.85 o 
   0   4   3        0.81        1.94      0.56 o 
   1   4   3      477.38      507.33      5.98 o 
   2   4   3      123.06      117.51      2.28 o 
   3   4   3       41.87       45.44      1.43 o 
   4   4   3        2.58        2.33      0.64 o 
   5   4   3      239.05      224.44      5.18 o 
   6   4   3      229.24      238.36      5.64 o 
   7   4   3        0.33        0.85      0.71 o 
   8   4   3        1.08        1.29      0.81 o 
 -10   5   3        0.10       -0.72      1.16 o 
  -9   5   3        2.78        1.87      0.88 o 
  -8   5   3      109.28      103.75      3.35 o 
  -7   5   3       84.83       79.25      3.38 o 
  -6   5   3      142.22      135.52      2.76 o 
  -5   5   3        5.15        8.00      0.65 o 
  -4   5   3      690.43      693.62      6.77 o 
  -3   5   3        0.79       14.49      0.80 o 
  -2   5   3        4.13        4.82      0.39 o 
  -1   5   3        0.23       10.35      0.64 o 
   0   5   3       54.85       56.63      1.30 o 
   1   5   3      492.19      419.46      4.64 o 
   2   5   3      278.45      269.27      3.44 o 
   3   5   3       14.86        8.34      0.79 o 
   4   5   3       13.20       13.78      1.00 o 
   5   5   3      457.45      474.95      9.84 o 
   6   5   3       42.45       42.86      2.35 o 
   7   5   3       10.83        6.24      1.26 o 
   8   5   3       18.10       21.64      3.64 o 
 -10   6   3        5.05        5.17      1.22 o 
  -9   6   3        0.27        0.30      0.86 o 
  -8   6   3        2.58        1.74      0.78 o 
  -7   6   3       22.49       22.45      1.69 o 
  -6   6   3      453.82      471.22      6.40 o 
  -5   6   3      131.77      111.73      4.29 o 
  -4   6   3       14.44       15.50      0.92 o 
  -3   6   3      354.76      379.11      3.88 o 
  -2   6   3       67.11       77.92      1.37 o 
  -1   6   3      162.77      145.55      2.78 o 
   0   6   3        0.78        0.09      0.27 o 
   1   6   3       25.05       22.34      0.90 o 
   2   6   3       63.14       58.45      1.60 o 
   3   6   3      270.87      258.06      3.56 o 
   4   6   3       15.74       14.40      1.09 o 
   5   6   3       26.52       27.29      2.01 o 
   6   6   3       28.05       34.95      2.78 o 
   7   6   3       23.31       21.38      2.03 o 
   8   6   3       21.69       29.24      2.38 o 
  -9   7   3        7.92        7.67      1.39 o 
  -8   7   3        0.27        0.77      0.80 o 
  -7   7   3      116.37      116.03      3.67 o 
  -6   7   3      119.19      107.23      2.66 o 
  -5   7   3       77.36       69.83      1.75 o 
  -4   7   3       56.58       52.70      1.47 o 
  -3   7   3        4.64        1.50      0.47 o 
  -2   7   3       56.47       55.95      1.68 o 
  -1   7   3       89.10      105.43      2.46 o 
   0   7   3       63.32       59.09      2.12 o 
   1   7   3      190.67      165.64      2.74 o 
   2   7   3       34.28       38.15      1.29 o 
   3   7   3      268.34      272.97      3.87 o 
   4   7   3        8.21        9.39      0.99 o 
   5   7   3        3.79        4.61      1.07 o 
   6   7   3      136.57      142.06      4.51 o 
   7   7   3       13.38       11.67      1.68 o 
  -9   8   3        0.65       -0.77      0.77 o 
  -8   8   3        0.55        0.20      0.87 o 
  -7   8   3        0.11        0.90      0.82 o 
  -6   8   3        3.17        0.10      0.56 o 
  -5   8   3       15.95       14.22      1.43 o 
  -4   8   3       26.44       22.87      1.14 o 
  -3   8   3        2.85        2.36      0.59 o 
  -2   8   3       34.46       37.38      1.34 o 
  -1   8   3       50.96       49.44      3.32 o 
   0   8   3       24.51       23.18      1.13 o 
   1   8   3       31.63       31.21      1.37 o 
   2   8   3      198.49      192.84      3.22 o 
   3   8   3       98.65       99.35      2.26 o 
   4   8   3       28.52       33.50      1.57 o 
   5   8   3        0.12        0.85      0.81 o 
   6   8   3       10.17       13.28      1.76 o 
  -8   9   3       14.20       10.77      2.20 o 
  -7   9   3        2.56        0.48      1.17 o 
  -6   9   3       25.40       30.84      2.86 o 
  -5   9   3        9.69        7.68      0.97 o 
  -4   9   3        0.23       -0.11      0.41 o 
  -3   9   3       92.52       87.80      2.14 o 
  -2   9   3      189.58      183.32      4.55 o 
  -1   9   3      161.73      165.98      3.03 o 
   0   9   3       85.89       86.97      2.52 o 
   1   9   3       64.72       67.33      1.91 o 
   2   9   3      117.32      127.81      2.69 o 
   3   9   3       26.62       31.56      1.36 o 
   4   9   3       60.59       53.48      2.05 o 
   5   9   3       37.64       39.59      2.45 o 
   6   9   3        0.23        0.79      0.86 o 
  -6  10   3        0.90        0.37      0.71 o 
  -5  10   3       22.57       22.15      1.58 o 
  -4  10   3        1.79        5.24      0.90 o 
  -3  10   3       47.96       51.60      1.75 o 
  -2  10   3       23.61       22.67      1.29 o 
  -1  10   3       11.77       13.82      1.10 o 
   0  10   3      213.21      244.38      4.03 o 
   1  10   3       10.88       10.68      1.15 o 
   2  10   3        7.30        6.85      0.87 o 
   3  10   3       10.25       12.48      1.09 o 
   4  10   3        4.01        5.47      0.97 o 
   5  10   3       17.65       23.05      2.17 o 
  -6  11   3        0.61        1.23      0.92 o 
  -5  11   3        0.77        0.44      0.64 o 
  -4  11   3       10.25        8.22      1.11 o 
  -3  11   3       64.43       63.21      2.40 o 
  -2  11   3       14.65       19.13      1.98 o 
  -1  11   3       39.19       40.91      1.65 o 
   0  11   3      122.40      113.39      3.12 o 
   1  11   3       35.93       33.97      1.67 o 
   2  11   3        9.59        9.61      1.18 o 
   3  11   3        6.01        6.26      1.12 o 
  -4  12   3        5.49        1.81      0.90 o 
  -3  12   3        0.01       -0.28      0.97 o 
  -2  12   3        2.17        3.00      1.06 o 
  -1  12   3        0.55        1.64      0.63 o 
   0  12   3       13.71       15.94      1.30 o 
   1  12   3       10.13       11.31      1.17 o 
 -10   0   4        0.17        0.72      1.29 o 
  -8   0   4      123.53      130.10      5.33 o 
  -6   0   4      157.25      128.77      2.26 o 
  -4   0   4       99.63      110.50      1.94 o 
  -2   0   4      721.63      670.54      8.36 o 
   0   0   4      515.70      504.68      6.86 o 
   2   0   4      194.99      255.44      4.28 o 
   4   0   4      191.96      209.66      6.44 o 
   6   0   4       50.56       31.89      2.80 o 
   8   0   4       13.41       12.22      2.35 o 
 -11   1   4        0.44        2.88      1.17 o 
 -10   1   4        0.41        0.74      0.93 o 
  -9   1   4       23.57       21.74      1.86 o 
  -8   1   4       26.35       27.32      1.88 o 
  -7   1   4      236.52      222.06      2.69 o 
  -6   1   4      113.73       92.76      1.40 o 
  -5   1   4      675.65      546.97      5.09 o 
  -4   1   4      526.01      543.27      5.93 o 
  -3   1   4        2.89        1.16      0.29 o 
  -2   1   4      492.28      439.26      4.21 o 
  -1   1   4      349.04      508.26      4.77 o 
   0   1   4      592.33      662.07      6.09 o 
   1   1   4      601.94      701.32      6.50 o 
   2   1   4      517.53      526.64      5.22 o 
   3   1   4       29.61       44.98      1.07 o 
   4   1   4        0.26        0.96      0.59 o 
   5   1   4       21.26       17.92      2.63 o 
   6   1   4       41.79       40.10      2.74 o 
   7   1   4       10.82       11.15      1.50 o 
   8   1   4      127.67      119.63      4.25 o 
 -11   2   4        2.45        0.95      1.68 o 
 -10   2   4        5.79        6.35      1.58 o 
  -9   2   4        0.12       -0.26      1.73 o 
  -8   2   4       20.66       19.50      1.17 o 
  -7   2   4      278.69      260.79      3.05 o 
  -6   2   4      442.78      480.28      5.05 o 
  -5   2   4      487.39      564.25      4.86 o 
  -4   2   4       53.60       64.17      1.84 o 
  -3   2   4       24.08       17.99      1.11 o 
  -2   2   4      256.47      213.42      2.66 o 
  -1   2   4     2043.26     2382.43     27.29 o 
   0   2   4        1.32        0.92      0.29 o 
   1   2   4      625.28      597.46      5.76 o 
   2   2   4      132.46      198.84      2.60 o 
   3   2   4      660.13      713.24      6.86 o 
   4   2   4       52.64       61.24      2.95 o 
   5   2   4       89.90       73.40      6.05 o 
   6   2   4        2.43        4.39      1.70 o 
   7   2   4        0.42       -0.25      0.57 o 
   8   2   4       24.72       18.13      2.18 o 
 -11   3   4        1.13        1.72      0.98 o 
 -10   3   4       24.37       25.08      2.10 o 
  -9   3   4        1.68        2.11      0.92 o 
  -8   3   4       99.48       96.59      2.50 o 
  -7   3   4        0.28        0.97      0.34 o 
  -6   3   4       88.67       80.92      1.63 o 
  -5   3   4        5.22       10.99      0.76 o 
  -4   3   4        0.28        1.86      0.38 o 
  -3   3   4      915.46      844.21      8.58 o 
  -2   3   4        0.32        0.75      0.23 o 
  -1   3   4      626.32      627.33      8.14 o 
   0   3   4       18.22       27.36      0.96 o 
   1   3   4      575.77      585.96      6.72 o 
   2   3   4      122.18      120.56      2.35 o 
   3   3   4       11.25        7.61      0.71 o 
   4   3   4       66.03       65.73      2.52 o 
   5   3   4       97.52       93.78      3.24 o 
   6   3   4        8.51        5.81      1.35 o 
   7   3   4        0.04       -0.60      0.60 o 
   8   3   4       96.42       88.63      3.67 o 
 -11   4   4       10.52        8.67      2.20 o 
 -10   4   4       20.06       15.95      1.80 o 
  -9   4   4        4.92        3.54      0.79 o 
  -8   4   4        4.77        5.02      0.81 o 
  -7   4   4        2.84        2.74      0.53 o 
  -6   4   4       10.48       10.60      0.90 o 
  -5   4   4      232.18      270.47      4.00 o 
  -4   4   4      278.96      257.53      3.06 o 
  -3   4   4       59.91       28.88      0.98 o 
  -2   4   4        0.23        2.21      0.35 o 
  -1   4   4       65.54       27.04      0.97 o 
   0   4   4       78.02      102.21      2.03 o 
   1   4   4      380.45      463.54      5.76 o 
   2   4   4      112.37      110.63      2.32 o 
   3   4   4       89.42       71.88      1.92 o 
   4   4   4        4.28        2.87      1.11 o 
   5   4   4       27.11       27.89      1.97 o 
   6   4   4        5.46        3.65      0.95 o 
   7   4   4       40.19       39.40      2.40 o 
   8   4   4        1.38        2.61      0.93 o 
 -10   5   4        0.00        1.20      1.32 o 
  -9   5   4        1.57        3.20      0.90 o 
  -8   5   4       79.84       74.98      2.28 o 
  -7   5   4       40.56       42.97      1.59 o 
  -6   5   4       95.40       85.34      2.78 o 
  -5   5   4      103.55       91.55      2.43 o 
  -4   5   4       30.79       39.86      1.10 o 
  -3   5   4       38.71       43.13      1.10 o 
  -2   5   4      223.02      217.06      4.86 o 
  -1   5   4     1001.00     1054.27     11.09 o 
   0   5   4       36.10       21.31      1.11 o 
   1   5   4      137.61      143.48      2.72 o 
   2   5   4       85.78      102.07      2.33 o 
   3   5   4       55.88       49.93      1.66 o 
   4   5   4      120.23      115.92      3.64 o 
   5   5   4        5.42        4.59      1.08 o 
   6   5   4       92.66       95.23      5.25 o 
   7   5   4        0.60       -0.59      0.59 o 
 -10   6   4        0.13       -1.23      1.23 o 
  -9   6   4       18.70       16.53      1.68 o 
  -8   6   4       14.68        7.19      1.18 o 
  -7   6   4       64.30       66.13      2.92 o 
  -6   6   4      598.21      570.83      7.40 o 
  -5   6   4        1.42        3.03      0.66 o 
  -4   6   4      126.18      130.48      2.19 o 
  -3   6   4       83.02      107.26      1.89 o 
  -2   6   4        0.59        0.60      0.38 o 
  -1   6   4        4.61        1.71      0.47 o 
   0   6   4       30.10       28.55      1.19 o 
   1   6   4        1.75        3.74      0.63 o 
   2   6   4        0.10        0.58      0.45 o 
   3   6   4       33.41       27.81      1.87 o 
   4   6   4      135.62      140.63      4.12 o 
   5   6   4       93.18       88.93      3.39 o 
   6   6   4       15.20       13.28      1.68 o 
   7   6   4        0.09        1.14      0.89 o 
  -9   7   4        0.58       -0.07      0.81 o 
  -8   7   4       31.66       38.07      3.17 o 
  -7   7   4        1.97        1.82      0.67 o 
  -6   7   4        0.31        0.05      0.70 o 
  -5   7   4        0.05        0.51      0.55 o 
  -4   7   4      181.83      171.45      4.15 o 
  -3   7   4      324.56      330.58      4.87 o 
  -2   7   4       58.69       57.22      1.77 o 
  -1   7   4       30.19       31.48      1.31 o 
   0   7   4      166.68      167.42      3.22 o 
   1   7   4        7.13        7.42      0.87 o 
   2   7   4       79.99       77.31      2.21 o 
   3   7   4      560.45      571.47      7.67 o 
   4   7   4        2.43        3.21      0.96 o 
   5   7   4        3.85        4.72      1.16 o 
   6   7   4        9.47       12.92      1.71 o 
  -9   8   4        1.96        4.46      1.11 o 
  -8   8   4       71.91       53.02      2.71 o 
  -7   8   4       67.11       66.61      2.84 o 
  -6   8   4       27.53       18.76      1.63 o 
  -5   8   4       40.10       41.21      2.38 o 
  -4   8   4        1.92        0.91      0.64 o 
  -3   8   4       44.10       47.76      1.76 o 
  -2   8   4       24.04       28.03      1.51 o 
  -1   8   4        4.72        6.68      0.73 o 
   0   8   4       13.66       12.82      0.94 o 
   1   8   4       22.26       22.57      1.37 o 
   2   8   4       20.86       23.65      1.44 o 
   3   8   4      153.46      166.14      3.61 o 
   4   8   4        8.92       14.63      1.66 o 
   5   8   4       21.82       21.06      2.05 o 
   6   8   4        2.32        2.39      1.04 o 
  -7   9   4       69.60       72.78      4.33 o 
  -6   9   4        1.14        1.39      0.75 o 
  -5   9   4       43.01       43.53      2.28 o 
  -4   9   4      101.06      113.48      3.66 o 
  -3   9   4       13.91       17.98      1.66 o 
  -2   9   4      356.08      363.94      4.95 o 
  -1   9   4        8.71        8.67      0.90 o 
   0   9   4       49.33       49.29      1.86 o 
   1   9   4      129.28      132.23      5.12 o 
   2   9   4        9.95       12.29      1.23 o 
   3   9   4       23.42       22.52      1.84 o 
   4   9   4       26.15       31.52      2.30 o 
   5   9   4        1.17        0.52      0.82 o 
  -7  10   4        0.25       -0.99      0.99 o 
  -6  10   4        1.22        2.12      0.89 o 
  -5  10   4        0.24        0.35      0.70 o 
  -4  10   4        0.06        0.19      0.72 o 
  -3  10   4        0.33       -0.04      0.61 o 
  -2  10   4        0.46        1.32      0.58 o 
  -1  10   4       87.45       90.34      2.71 o 
   0  10   4        3.49        4.67      0.77 o 
   1  10   4       73.33       82.68      2.28 o 
   2  10   4       37.68       39.84      2.74 o 
   3  10   4       17.51       21.86      1.59 o 
   4  10   4        4.17        3.54      1.13 o 
  -5  11   4        9.87       11.12      1.63 o 
  -4  11   4        4.31        6.23      1.27 o 
  -3  11   4        8.91        8.19      1.30 o 
  -2  11   4       28.72       35.87      2.40 o 
  -1  11   4        1.58        1.51      0.62 o 
   0  11   4      140.43      157.91      3.36 o 
   1  11   4       10.27       15.14      1.24 o 
   2  11   4        5.09        4.79      0.99 o 
   3  11   4       15.86       15.26      2.32 o 
  -3  12   4        8.06        9.03      1.53 o 
  -2  12   4       20.99       20.66      1.76 o 
  -1  12   4        0.13        0.58      0.70 o 
   0  12   4        0.12        0.09      0.55 o 
 -11   0   5        0.22        0.99      1.38 o 
  -9   0   5       47.07       57.89      3.76 o 
  -7   0   5      172.34      186.57      4.06 o 
  -5   0   5      169.27      120.70      2.18 o 
  -3   0   5     2663.39     3351.10     86.63 o 
  -1   0   5     1065.76      907.49     11.46 o 
   1   0   5     1015.48     1303.42     16.15 o 
   3   0   5        4.02        5.15      1.29 o 
   5   0   5       48.67       51.93      3.37 o 
   7   0   5        0.53        0.93      1.02 o 
 -11   1   5        9.06        9.55      1.61 o 
 -10   1   5        1.21        1.42      0.94 o 
  -9   1   5       21.41       23.50      1.93 o 
  -8   1   5       78.69       72.49      2.81 o 
  -7   1   5      288.03      277.35      4.18 o 
  -6   1   5       11.99        9.95      0.90 o 
  -5   1   5       58.38       46.22      1.16 o 
  -4   1   5      171.02      180.75      2.63 o 
  -3   1   5      731.57      753.83      7.99 o 
  -2   1   5      251.28      241.94      3.65 o 
  -1   1   5      207.23      171.06      2.23 o 
   0   1   5       30.73       27.45      1.18 o 
   1   1   5      168.39      174.97      2.44 o 
   2   1   5      231.29      247.83      3.14 o 
   3   1   5       91.67       95.54      2.27 o 
   4   1   5        2.06        3.82      0.91 o 
   5   1   5        6.74        8.95      1.29 o 
   6   1   5      282.98      270.62      6.30 o 
   7   1   5        3.57        4.64      1.03 o 
   8   1   5        4.78        3.23      1.50 o 
 -11   2   5       11.05       12.47      1.75 o 
 -10   2   5       11.17       10.17      1.51 o 
  -9   2   5        4.22        3.18      0.99 o 
  -8   2   5       18.29       21.61      1.72 o 
  -7   2   5       63.39       73.22      1.92 o 
  -6   2   5        0.15        0.81      0.43 o 
  -5   2   5        0.62        1.85      0.43 o 
  -4   2   5       31.90       23.05      1.28 o 
  -3   2   5      170.72       89.82      2.35 o 
  -2   2   5        1.89        4.47      0.36 o 
  -1   2   5      564.61      814.54      7.46 o 
   0   2   5      195.01      248.92      3.27 o 
   1   2   5       51.74       31.34      1.36 o 
   2   2   5       51.03       97.85      1.79 o 
   3   2   5        4.97        4.68      0.64 o 
   4   2   5       59.16       50.92      2.32 o 
   5   2   5      230.95      206.39      6.44 o 
   6   2   5        3.74        3.77      1.35 o 
   7   2   5       11.13       11.32      1.55 o 
 -11   3   5       13.65       12.61      5.09 o 
 -10   3   5       76.88       89.61      3.55 o 
  -9   3   5       33.56       29.58      2.09 o 
  -8   3   5       25.26       25.83      1.87 o 
  -7   3   5       21.29       23.65      0.97 o 
  -6   3   5      122.18      115.57      2.06 o 
  -5   3   5        0.23        0.57      0.36 o 
  -4   3   5       31.65       39.75      1.48 o 
  -3   3   5       95.06       77.32      4.98 o 
  -2   3   5       44.50       33.19      0.95 o 
  -1   3   5     1504.02     1517.94     14.99 o 
   0   3   5      662.64      758.98      8.35 o 
   1   3   5      163.79      178.48      2.59 o 
   2   3   5      257.96      254.67      3.35 o 
   3   3   5        7.53        8.18      0.81 o 
   4   3   5      408.50      428.08     11.63 o 
   5   3   5       12.43       10.93      1.41 o 
   6   3   5       12.98       12.90      1.60 o 
   7   3   5        5.00        4.10      2.20 o 
 -11   4   5        1.07        1.18      0.98 o 
 -10   4   5        0.32        2.32      1.05 o 
  -9   4   5       17.53       17.00      2.09 o 
  -8   4   5       42.93       33.08      1.98 o 
  -7   4   5       20.17       17.44      0.94 o 
  -6   4   5      119.43      120.51      2.54 o 
  -5   4   5      136.42      156.90      3.80 o 
  -4   4   5       86.25       78.59      1.85 o 
  -3   4   5       85.26       69.03      2.11 o 
  -2   4   5      381.22      422.03      5.12 o 
  -1   4   5       53.37       62.68      1.54 o 
   0   4   5       86.97      122.25      2.38 o 
   1   4   5       18.52       15.01      0.94 o 
   2   4   5        7.45        5.18      0.69 o 
   3   4   5        4.19        8.63      0.86 o 
   4   4   5      152.32      141.10      9.03 o 
   5   4   5       18.92       21.64      1.86 o 
   6   4   5       42.78       40.02      3.81 o 
   7   4   5       23.08       30.04      2.44 o 
 -10   5   5       24.99       31.35      3.40 o 
  -9   5   5        1.77        1.60      0.95 o 
  -8   5   5       43.97       41.43      1.71 o 
  -7   5   5        0.37        1.06      0.55 o 
  -6   5   5       89.89       81.63      2.15 o 
  -5   5   5       16.36       11.91      0.94 o 
  -4   5   5       42.82       32.88      1.28 o 
  -3   5   5       50.53       70.96      1.77 o 
  -2   5   5       64.23       56.65      1.50 o 
  -1   5   5       73.27       98.07      2.12 o 
   0   5   5      413.67      449.65      7.48 o 
   1   5   5      118.09      108.82      2.44 o 
   2   5   5       21.22       27.80      1.31 o 
   3   5   5        4.93        4.92      0.79 o 
   4   5   5        1.07        3.04      1.49 o 
   5   5   5       35.16       39.20      2.36 o 
   6   5   5       23.23       19.52      3.14 o 
   7   5   5       21.36       22.43      2.22 o 
 -10   6   5        2.15        2.11      1.44 o 
  -9   6   5        0.08        0.39      1.20 o 
  -8   6   5       17.00       11.87      1.43 o 
  -7   6   5       58.48       59.66      2.00 o 
  -6   6   5      148.10      145.85      3.06 o 
  -5   6   5       31.23       33.40      2.16 o 
  -4   6   5       45.99       40.00      1.47 o 
  -3   6   5      135.18      142.08      2.74 o 
  -2   6   5        3.71        4.98      0.62 o 
  -1   6   5        6.13        6.55      0.72 o 
   0   6   5        3.79        3.68      0.76 o 
   1   6   5       21.84       24.09      1.26 o 
   2   6   5        7.30        8.90      0.98 o 
   3   6   5       89.33       86.20      2.42 o 
   4   6   5       69.19       66.41      4.83 o 
   5   6   5      250.54      257.36      8.58 o 
   6   6   5        0.96        3.55      1.13 o 
  -9   7   5       44.16       47.54      2.61 o 
  -8   7   5        1.20        2.38      0.87 o 
  -7   7   5       12.25       12.47      1.15 o 
  -6   7   5      180.62      198.98      3.84 o 
  -5   7   5        5.54        5.45      1.73 o 
  -4   7   5      510.81      506.52      8.48 o 
  -3   7   5        2.76        1.02      1.31 o 
  -2   7   5      223.06      221.84      4.93 o 
  -1   7   5       24.48       25.56      1.27 o 
   0   7   5        0.03       -0.16      0.51 o 
   1   7   5      158.40      158.20      3.30 o 
   2   7   5       12.41       11.78      1.11 o 
   3   7   5       37.03       33.51      1.60 o 
   4   7   5        0.07       -0.54      0.73 o 
   5   7   5       18.78       15.05      1.81 o 
   6   7   5        1.94        2.61      1.13 o 
  -9   8   5       12.83       12.60      1.61 o 
  -8   8   5       46.38       52.78      2.65 o 
  -7   8   5        4.11        2.98      0.95 o 
  -6   8   5       90.15       90.56      3.20 o 
  -5   8   5        0.46        1.17      0.69 o 
  -4   8   5        8.78       10.34      1.33 o 
  -3   8   5       63.48       54.80      2.59 o 
  -2   8   5      306.93      329.08      5.15 o 
  -1   8   5        9.19       10.16      1.01 o 
   0   8   5        0.61        0.35      0.83 o 
   1   8   5        0.50        0.00      0.53 o 
   2   8   5       58.89       57.81      2.09 o 
   3   8   5        0.40        0.34      0.54 o 
   4   8   5        8.27        7.92      1.37 o 
   5   8   5        4.70        2.48      1.10 o 
  -8   9   5        0.52        2.38      1.35 o 
  -7   9   5        3.57        4.22      1.49 o 
  -6   9   5        2.60        4.30      1.05 o 
  -5   9   5        9.95        9.30      1.34 o 
  -4   9   5       44.61       52.30      2.48 o 
  -3   9   5        2.54        2.05      1.07 o 
  -2   9   5      245.75      260.86      9.60 o 
  -1   9   5        1.14        1.66      0.72 o 
   0   9   5        2.81        3.13      0.76 o 
   1   9   5      255.61      265.52      4.89 o 
   2   9   5        6.09        4.75      0.89 o 
   3   9   5        1.44        1.27      0.67 o 
   4   9   5       11.85       16.53      2.95 o 
  -7  10   5        0.12        0.94      0.94 o 
  -6  10   5        0.40        1.15      1.35 o 
  -5  10   5       25.06       19.81      1.89 o 
  -4  10   5        9.31        9.39      1.42 o 
  -3  10   5        0.05        2.10      1.14 o 
  -2  10   5       29.92       28.47      3.51 o 
  -1  10   5       75.03       70.54      3.07 o 
   0  10   5      123.32      146.16      6.09 o 
   1  10   5       20.10       20.99      1.58 o 
   2  10   5        3.24        1.79      0.77 o 
   3  10   5       45.69       37.04      1.97 o 
  -5  11   5        0.77        1.46      0.87 o 
  -4  11   5        8.08       10.07      1.57 o 
  -3  11   5        0.18        0.63      1.97 o 
  -2  11   5       14.13       18.28      4.32 o 
  -1  11   5       44.91       42.54      2.64 o 
   0  11   5       10.38       15.40      1.47 o 
   1  11   5       21.54       19.38      1.63 o 
 -10   0   6        0.40        2.20      1.32 o 
  -8   0   6       17.17       21.42      1.53 o 
  -6   0   6       14.75       11.89      1.50 o 
  -4   0   6      315.89      379.90      8.85 o 
  -2   0   6      285.37      375.78      7.72 o 
   0   0   6        1.20        7.07      0.81 o 
   2   0   6      174.83      214.84      9.06 o 
   4   0   6       24.93       31.29      2.71 o 
   6   0   6       71.42       58.16      4.00 o 
 -11   1   6        8.58        7.97      1.52 o 
 -10   1   6       28.02       24.64      3.97 o 
  -9   1   6       27.60       21.54      2.29 o 
  -8   1   6       10.65       11.38      0.86 o 
  -7   1   6       26.34       14.96      1.52 o 
  -6   1   6       27.20       23.22      1.32 o 
  -5   1   6      164.06      131.10      3.19 o 
  -4   1   6        0.83       -0.14      0.57 o 
  -3   1   6      899.99      820.42      7.41 o 
  -2   1   6       66.00       89.23      1.53 o 
  -1   1   6        0.70        6.85      0.66 o 
   0   1   6       21.79       21.55      1.13 o 
   1   1   6       24.59       35.87      1.11 o 
   2   1   6      341.07      344.20      4.16 o 
   3   1   6       10.35       11.04      1.30 o 
   4   1   6       11.15       12.01      1.50 o 
   5   1   6        3.05        1.42      1.40 o 
   6   1   6       11.27        9.97      1.47 o 
   7   1   6       19.16       20.48      2.11 o 
 -11   2   6        0.01        0.30      1.32 o 
 -10   2   6        0.06       -0.66      0.93 o 
  -9   2   6        7.42        6.42      1.52 o 
  -8   2   6       22.03       20.87      1.22 o 
  -7   2   6      148.14      149.52      3.02 o 
  -6   2   6        0.00        0.98      0.56 o 
  -5   2   6      259.37      255.25      3.67 o 
  -4   2   6      399.09      418.40      5.22 o 
  -3   2   6       49.96       41.25      1.84 o 
  -2   2   6       10.17       17.24      0.66 o 
  -1   2   6        5.88        9.18      0.60 o 
   0   2   6       48.93       61.20      1.42 o 
   1   2   6      279.51      271.70      3.52 o 
   2   2   6      232.33      200.67      2.95 o 
   3   2   6      162.49      167.97      4.28 o 
   4   2   6        8.47       13.58      1.52 o 
   5   2   6        2.40        4.87      1.43 o 
   6   2   6        2.57        3.41      1.00 o 
   7   2   6        5.31        1.99      1.11 o 
 -11   3   6        3.15        4.14      2.12 o 
 -10   3   6        7.15       11.41      2.30 o 
  -9   3   6       74.54       74.98      3.11 o 
  -8   3   6       37.61       34.83      1.50 o 
  -7   3   6       87.78       83.27      2.25 o 
  -6   3   6      111.67      111.07      2.52 o 
  -5   3   6       48.00       56.32      2.51 o 
  -4   3   6      159.14      133.66      3.76 o 
  -3   3   6        3.26        1.13      0.38 o 
  -2   3   6      163.59      207.78      2.72 o 
  -1   3   6        4.63        3.66      0.44 o 
   0   3   6        8.17       15.96      0.79 o 
   1   3   6        2.35        2.36      0.44 o 
   2   3   6       80.96       96.96      2.30 o 
   3   3   6       58.26       65.55      2.65 o 
   4   3   6       56.09       43.09      2.32 o 
   5   3   6        6.30        4.56      1.07 o 
   6   3   6       45.79       45.94      2.62 o 
 -11   4   6        0.01       -0.84      0.87 o 
 -10   4   6       17.90       17.31      2.18 o 
  -9   4   6       29.33       28.24      2.13 o 
  -8   4   6        1.64        1.19      0.56 o 
  -7   4   6        9.48        9.50      0.97 o 
  -6   4   6        0.37        1.03      0.42 o 
  -5   4   6      261.15      246.46      4.69 o 
  -4   4   6       19.86       18.34      1.23 o 
  -3   4   6       25.98       32.24      1.51 o 
  -2   4   6        9.04        4.54      0.62 o 
  -1   4   6      100.76      109.65      2.94 o 
   0   4   6      183.81      208.47      3.47 o 
   1   4   6      138.70      133.82      2.40 o 
   2   4   6        4.46        7.58      0.73 o 
   3   4   6      997.29      974.70     14.30 o 
   4   4   6       18.47       15.08      1.65 o 
   5   4   6      153.39      137.92      4.41 o 
   6   4   6       27.03       32.82      2.49 o 
 -10   5   6        0.57        0.79      1.67 o 
  -9   5   6       35.70       39.39      2.30 o 
  -8   5   6       14.34       18.80      1.60 o 
  -7   5   6        0.38        0.38      0.46 o 
  -6   5   6      362.54      357.79      5.27 o 
  -5   5   6      343.01      329.79      4.87 o 
  -4   5   6      231.57      226.62      3.71 o 
  -3   5   6      187.40      185.45      4.08 o 
  -2   5   6       68.12       71.06      2.44 o 
  -1   5   6      535.80      576.61      7.09 o 
   0   5   6       41.19       41.16      1.49 o 
   1   5   6        0.89        1.45      0.54 o 
   2   5   6        8.49        9.13      0.97 o 
   3   5   6       46.22       43.65      5.73 o 
   4   5   6        0.80        0.46      0.80 o 
   5   5   6       96.03      104.64      3.92 o 
   6   5   6        1.89        1.97      0.95 o 
 -10   6   6        0.01        0.72      1.32 o 
  -9   6   6        3.00        3.76      1.56 o 
  -8   6   6       55.89       60.28      2.67 o 
  -7   6   6        0.15        2.10      1.11 o 
  -6   6   6        6.46        6.60      0.87 o 
  -5   6   6       39.25       35.80      2.39 o 
  -4   6   6      695.51      762.97     12.45 o 
  -3   6   6        7.15        6.66      1.08 o 
  -2   6   6       61.40       57.00      2.32 o 
  -1   6   6       14.23       10.48      0.90 o 
   0   6   6        8.75        9.28      0.93 o 
   1   6   6      161.97      147.56      3.14 o 
   2   6   6       69.62       69.11      2.18 o 
   3   6   6        0.09        1.03      0.79 o 
   4   6   6       12.78        7.98      1.39 o 
   5   6   6      104.89      108.85      4.92 o 
  -9   7   6        0.64        0.18      1.29 o 
  -8   7   6        0.31        1.62      1.23 o 
  -7   7   6       18.69       18.48      2.01 o 
  -6   7   6       30.96       40.15      3.11 o 
  -5   7   6       32.99       27.44      1.82 o 
  -4   7   6      271.09      277.12      7.63 o 
  -3   7   6      180.46      198.55      4.75 o 
  -2   7   6        9.63       14.64      1.73 o 
  -1   7   6       16.46       15.15      1.09 o 
   0   7   6       10.68       13.03      1.10 o 
   1   7   6        4.13        3.73      0.77 o 
   2   7   6        3.55        3.51      0.77 o 
   3   7   6        7.00        6.59      1.24 o 
   4   7   6       67.82       73.94      3.30 o 
   5   7   6       33.69       39.70      3.23 o 
  -8   8   6       27.26       21.00      2.50 o 
  -7   8   6       13.62       12.26      1.75 o 
  -6   8   6        1.47        2.34      0.91 o 
  -5   8   6        2.89        1.87      0.86 o 
  -4   8   6       25.61       23.45      2.26 o 
  -3   8   6      145.41      159.97      4.39 o 
  -2   8   6      146.43      149.08      4.23 o 
  -1   8   6        5.75        8.19      3.40 o 
   0   8   6        3.56        4.73      0.85 o 
   1   8   6      182.73      185.06      4.00 o 
   2   8   6       37.51       29.32      1.88 o 
   3   8   6        2.77        1.78      1.17 o 
   4   8   6        0.00       -0.02      0.85 o 
  -7   9   6        0.01        0.42      1.16 o 
  -6   9   6        4.68        2.65      0.96 o 
  -5   9   6        8.12        4.83      2.38 o 
  -4   9   6       55.21       68.29      2.91 o 
  -3   9   6        4.80        3.86      1.01 o 
  -2   9   6        1.38       -0.82      1.19 o 
  -1   9   6       53.96       59.34      2.75 o 
   0   9   6        4.66        4.56      3.08 o 
   1   9   6       41.51       44.51      1.98 o 
   2   9   6       41.95       39.49      1.95 o 
   3   9   6        5.20        4.08      1.13 o 
  -6  10   6        4.98        7.06      1.55 o 
  -5  10   6        2.31        4.46      1.18 o 
  -4  10   6        9.13       10.30      1.46 o 
  -3  10   6       11.09        9.39      2.80 o 
  -2  10   6       13.49       15.47      1.77 o 
  -1  10   6       27.33       34.80      2.34 o 
   0  10   6       28.09       23.45      3.91 o 
   1  10   6        4.52        7.08      1.02 o 
   2  10   6        0.43        0.86      0.99 o 
  -4  11   6        9.26       10.32      1.64 o 
  -3  11   6        0.20        0.83      0.93 o 
  -2  11   6        2.17        3.12      1.04 o 
  -1  11   6       54.11       58.52      5.10 o 
   0  11   6        0.04        0.59      2.78 o 
 -11   0   7        0.67       -1.20      1.20 o 
  -9   0   7      176.28      184.08      7.07 o 
  -7   0   7       16.79       14.23      1.87 o 
  -5   0   7       54.06       42.46      2.62 o 
  -3   0   7      471.30      513.50     11.40 o 
  -1   0   7      862.41      900.41     16.14 o 
   1   0   7      239.39      241.19      4.80 o 
   3   0   7       60.41       53.77      3.40 o 
   5   0   7        1.11        1.62      1.35 o 
 -11   1   7       11.98       13.86      1.86 o 
 -10   1   7        1.96        1.10      0.91 o 
  -9   1   7       30.77       33.58      2.14 o 
  -8   1   7        2.83        2.48      0.64 o 
  -7   1   7        3.08        2.50      0.95 o 
  -6   1   7       22.47       21.36      2.50 o 
  -5   1   7       84.50       82.25      2.64 o 
  -4   1   7       57.64       85.66      2.65 o 
  -3   1   7       94.34      111.65      2.25 o 
  -2   1   7      347.62      422.35      4.59 o 
  -1   1   7        7.47        4.03      0.49 o 
   0   1   7      830.82      879.07      8.50 o 
   1   1   7       40.85       31.57      1.14 o 
   2   1   7      189.14      195.34      3.04 o 
   3   1   7        7.23        9.86      1.33 o 
   4   1   7       85.04       86.36      5.79 o 
   5   1   7       40.19       35.93      5.27 o 
   6   1   7       35.00       30.77      2.38 o 
 -11   2   7        0.04       -0.91      1.34 o 
 -10   2   7        4.85        4.29      1.20 o 
  -9   2   7        3.46        3.29      1.02 o 
  -8   2   7       12.40       11.65      1.09 o 
  -7   2   7      108.63      110.57      8.62 o 
  -6   2   7      145.45      153.24      3.82 o 
  -5   2   7       38.52       43.86      4.26 o 
  -4   2   7        0.00        1.02      0.42 o 
  -3   2   7      161.23      151.71      3.48 o 
  -2   2   7       35.17       49.09      1.55 o 
  -1   2   7      227.29      214.44      2.99 o 
   0   2   7       15.92       18.37      0.91 o 
   1   2   7      405.03      404.15      4.84 o 
   2   2   7      344.36      341.72      4.40 o 
   3   2   7      103.42       99.96      3.38 o 
   4   2   7      140.49      128.60      4.08 o 
   5   2   7        5.13        2.75      1.28 o 
   6   2   7        0.31       -0.16      0.92 o 
 -11   3   7       17.75       14.90      1.91 o 
 -10   3   7       21.65       27.59      2.26 o 
  -9   3   7        2.75        2.02      1.41 o 
  -8   3   7      172.15      159.97      3.41 o 
  -7   3   7      181.35      176.83      3.55 o 
  -6   3   7       53.69       46.60      2.13 o 
  -5   3   7       64.45       63.52      2.38 o 
  -4   3   7        0.79        1.07      0.43 o 
  -3   3   7      282.50      292.55      4.37 o 
  -2   3   7        8.37        9.70      0.85 o 
  -1   3   7       31.22       42.27      2.74 o 
   0   3   7       12.49       16.06      0.88 o 
   1   3   7       18.28       15.96      0.92 o 
   2   3   7        0.05       -0.22      0.39 o 
   3   3   7      171.80      174.87      4.66 o 
   4   3   7      124.44      127.35      4.13 o 
   5   3   7       41.99       42.41      2.51 o 
   6   3   7        5.07        5.65      1.32 o 
 -10   4   7        6.67       15.04      1.94 o 
  -9   4   7        0.28        1.50      1.38 o 
  -8   4   7        0.67        2.11      0.71 o 
  -7   4   7        0.00       -0.03      0.52 o 
  -6   4   7      593.01      605.16      7.86 o 
  -5   4   7        8.04       10.28      1.01 o 
  -4   4   7       27.29       28.74      1.30 o 
  -3   4   7       11.32        6.64      0.79 o 
  -2   4   7        9.52        9.35      1.00 o 
  -1   4   7       33.31       26.25      1.03 o 
   0   4   7       78.38       66.35      1.67 o 
   1   4   7       67.14       62.48      1.68 o 
   2   4   7        1.70        4.50      0.66 o 
   3   4   7       91.99      101.82      3.64 o 
   4   4   7        3.15        2.32      0.98 o 
   5   4   7       14.40       19.41      2.02 o 
 -10   5   7        0.66        0.82      2.02 o 
  -9   5   7        1.42       -0.03      1.08 o 
  -8   5   7       84.90       93.59      2.67 o 
  -7   5   7       40.54       35.43      1.64 o 
  -6   5   7      216.88      218.32      4.07 o 
  -5   5   7      110.04      114.04      5.14 o 
  -4   5   7       20.95       18.53      1.44 o 
  -3   5   7        8.01        6.88      1.06 o 
  -2   5   7        5.23        5.97      1.34 o 
  -1   5   7        7.00        9.21      1.17 o 
   0   5   7        4.60        6.37      0.82 o 
   1   5   7        4.82        5.87      0.71 o 
   2   5   7      222.67      232.37      4.32 o 
   3   5   7       18.29       15.91      2.36 o 
   4   5   7      147.24      141.31      4.93 o 
   5   5   7        4.06        5.68      1.28 o 
 -10   6   7        0.34        1.08      1.32 o 
  -9   6   7        3.84        3.34      1.62 o 
  -8   6   7       13.76       18.23      1.38 o 
  -7   6   7        7.63        7.40      1.24 o 
  -6   6   7        2.47        4.83      0.79 o 
  -5   6   7       68.43       73.64      3.90 o 
  -4   6   7      231.59      241.46      5.21 o 
  -3   6   7        0.14       -0.08      0.63 o 
  -2   6   7       76.33       70.69      2.68 o 
  -1   6   7      273.08      262.44      5.61 o 
   0   6   7        7.78        9.63      0.97 o 
   1   6   7       72.52       62.88      2.11 o 
   2   6   7        1.70        2.26      0.67 o 
   3   6   7       49.43       42.64      3.76 o 
   4   6   7        4.52        4.62      1.21 o 
  -9   7   7        1.07       -0.63      1.20 o 
  -8   7   7       10.03        8.11      2.71 o 
  -7   7   7       23.05       26.33      2.83 o 
  -6   7   7       85.68       84.57      4.30 o 
  -5   7   7       22.71       22.56      3.40 o 
  -4   7   7       33.78       33.36      2.04 o 
  -3   7   7      135.95      141.68      4.03 o 
  -2   7   7       15.48       19.47      2.26 o 
  -1   7   7        0.28       -0.55      0.99 o 
   0   7   7       35.44       24.53      6.08 o 
   1   7   7       10.55       11.87      1.61 o 
   2   7   7       27.43       23.43      1.53 o 
   3   7   7       32.50       33.58      2.36 o 
   4   7   7        0.21        0.17      1.14 o 
  -8   8   7       26.95       44.26      3.55 o 
  -7   8   7        0.46       -0.75      1.02 o 
  -6   8   7       18.96       14.91      1.60 o 
  -5   8   7       20.33       21.86      2.00 o 
  -4   8   7        0.89        0.66      0.77 o 
  -3   8   7       30.85       30.77      2.11 o 
  -2   8   7       46.48       47.86      2.48 o 
  -1   8   7       26.90       25.05      5.25 o 
   0   8   7       10.45       11.76      1.54 o 
   1   8   7        1.29        4.36      0.92 o 
   2   8   7       45.75       46.04      2.02 o 
   3   8   7        0.00       -0.80      0.80 o 
  -7   9   7       27.88       29.52      4.17 o 
  -6   9   7        9.10       10.69      2.83 o 
  -5   9   7       33.39       34.32      3.11 o 
  -4   9   7        0.35        1.53      0.87 o 
  -3   9   7        0.28        0.04      0.70 o 
  -2   9   7        0.48        1.13      0.84 o 
  -1   9   7       14.04       19.65      1.97 o 
   0   9   7       38.69       32.63      2.33 o 
   1   9   7        6.76        6.23      1.30 o 
   2   9   7       99.44       94.54      3.68 o 
  -5  10   7        1.15        3.16      1.03 o 
  -4  10   7        0.83        0.59      0.84 o 
  -3  10   7       16.27       18.39      1.95 o 
  -2  10   7        1.10        4.27      1.17 o 
  -1  10   7       21.16       24.18      4.15 o 
   0  10   7        7.80        4.14      1.25 o 
 -10   0   8       25.20       23.62      3.01 o 
  -8   0   8       31.90       39.81      2.95 o 
  -6   0   8       54.99       52.81      3.25 o 
  -4   0   8       25.93       26.39      2.44 o 
  -2   0   8        0.41        0.48      0.75 o 
   0   0   8     1399.57     1401.78     18.18 o 
   2   0   8      218.32      224.82      7.28 o 
   4   0   8        0.76        3.04      1.32 o 
 -11   1   8       12.33       16.38      3.94 o 
 -10   1   8       47.19       47.11      2.68 o 
  -9   1   8      132.07      139.22      3.38 o 
  -8   1   8       53.39       53.69      2.37 o 
  -7   1   8        2.78        1.67      1.22 o 
  -6   1   8        4.84        5.22      1.02 o 
  -5   1   8      390.58      407.40      7.30 o 
  -4   1   8       52.39       53.55      4.14 o 
  -3   1   8       24.93       31.76      2.00 o 
  -2   1   8       28.29       26.73      1.82 o 
  -1   1   8        3.22        1.55      0.43 o 
   0   1   8      339.45      330.23      4.26 o 
   1   1   8      161.71      168.39      2.89 o 
   2   1   8        0.44        2.38      0.87 o 
   3   1   8      115.28       99.53      3.47 o 
   4   1   8       15.59       15.47      1.74 o 
   5   1   8        2.31        5.02      1.17 o 
 -11   2   8       20.59       19.10      3.38 o 
 -10   2   8        1.02        1.11      0.82 o 
  -9   2   8        2.06        0.47      0.66 o 
  -8   2   8       97.36       98.91      3.27 o 
  -7   2   8      126.48      130.73      3.74 o 
  -6   2   8        1.69        2.68      0.88 o 
  -5   2   8      288.01      278.51      5.81 o 
  -4   2   8        1.29        1.75      0.74 o 
  -3   2   8       10.23       13.08      2.06 o 
  -2   2   8       19.45       17.91      1.83 o 
  -1   2   8      111.87       98.27      2.47 o 
   0   2   8        1.32        1.11      0.57 o 
   1   2   8      393.26      398.40      5.00 o 
   2   2   8        5.60        3.85      1.56 o 
   3   2   8      115.29      114.64      3.81 o 
   4   2   8        1.64        4.86      1.15 o 
   5   2   8        2.79        1.82      0.89 o 
 -10   3   8        6.77       10.29      1.50 o 
  -9   3   8       15.66       16.36      1.69 o 
  -8   3   8       63.17       69.12      2.30 o 
  -7   3   8      197.46      208.01      4.95 o 
  -6   3   8       69.66       63.16      2.58 o 
  -5   3   8        2.87        1.66      0.77 o 
  -4   3   8      124.60      131.92      3.70 o 
  -3   3   8       92.66      100.69      2.44 o 
  -2   3   8      275.10      300.90      4.74 o 
  -1   3   8        7.81        7.75      1.41 o 
   0   3   8        1.25        1.21      0.56 o 
   1   3   8        2.02        2.61      0.58 o 
   2   3   8      209.51      212.73      5.18 o 
   3   3   8       97.16       93.15      3.42 o 
   4   3   8       89.64       83.19      7.60 o 
   5   3   8       16.45       16.34      1.98 o 
 -10   4   8       22.71       27.85      2.24 o 
  -9   4   8        4.14        0.97      0.99 o 
  -8   4   8        9.95       10.11      1.12 o 
  -7   4   8      107.06       99.78      2.74 o 
  -6   4   8      169.56      185.74      5.07 o 
  -5   4   8        0.76        1.21      1.01 o 
  -4   4   8        2.54        2.77      0.84 o 
  -3   4   8      399.97      351.20      5.30 o 
  -2   4   8        1.82        2.19      0.64 o 
  -1   4   8       29.04       23.09      1.97 o 
   0   4   8      132.53      137.49      2.62 o 
   1   4   8       14.03       11.56      0.93 o 
   2   4   8       47.92       38.67      2.16 o 
   3   4   8       13.46       17.93      3.94 o 
   4   4   8        0.01        0.34      0.77 o 
 -10   5   8        4.55        4.75      1.68 o 
  -9   5   8        9.47        6.30      1.32 o 
  -8   5   8       23.14       25.32      1.72 o 
  -7   5   8       12.47       13.80      1.43 o 
  -6   5   8       17.81       14.06      1.22 o 
  -5   5   8       38.35       33.06      1.98 o 
  -4   5   8        1.42        2.47      0.65 o 
  -3   5   8       17.34       16.68      1.25 o 
  -2   5   8       86.17       72.33      2.24 o 
  -1   5   8        0.05        1.01      0.66 o 
   0   5   8       20.02       18.36      1.98 o 
   1   5   8       50.82       54.12      1.70 o 
   2   5   8       45.00       35.62      2.71 o 
   3   5   8       28.78       27.93      2.21 o 
   4   5   8       10.69       11.60      1.69 o 
  -9   6   8        3.20        1.67      0.88 o 
  -8   6   8       15.74       15.10      1.39 o 
  -7   6   8        2.77        3.49      0.80 o 
  -6   6   8        0.88        2.30      0.77 o 
  -5   6   8       63.60       60.68      2.70 o 
  -4   6   8       54.80       58.31      6.59 o 
  -3   6   8        0.09        0.20      0.71 o 
  -2   6   8       16.62       15.21      2.42 o 
  -1   6   8       69.16       65.57      2.73 o 
   0   6   8       37.16       37.34      1.72 o 
   1   6   8       45.51       48.66      2.91 o 
   2   6   8        0.01       -0.22      0.71 o 
   3   6   8        0.28        0.40      0.87 o 
  -8   7   8        0.09       -0.04      1.02 o 
  -7   7   8       11.84       10.44      2.45 o 
  -6   7   8       11.98       13.18      2.38 o 
  -5   7   8       10.24        8.89      2.17 o 
  -4   7   8        0.01       -0.18      0.79 o 
  -3   7   8        0.13        3.25      1.00 o 
  -2   7   8       35.54       40.66      2.29 o 
  -1   7   8        4.86        2.34      1.16 o 
   0   7   8      260.93      257.60      6.05 o 
   1   7   8        7.30       12.80      1.26 o 
   2   7   8        0.55       -0.68      0.68 o 
   3   7   8        7.16        5.19      1.32 o 
  -8   8   8        3.19        5.66      1.23 o 
  -7   8   8       19.15       22.63      2.86 o 
  -6   8   8        4.18        5.27      1.65 o 
  -5   8   8       21.95       23.37      1.94 o 
  -4   8   8       40.53       40.53      4.12 o 
  -3   8   8       13.67       13.63      1.68 o 
  -2   8   8        0.45       -0.18      0.83 o 
  -1   8   8        4.13        8.38      1.38 o 
   0   8   8       15.26       16.17      2.50 o 
   1   8   8       20.33       21.13      2.01 o 
   2   8   8        4.78        8.49      2.32 o 
  -6   9   8        1.91        3.31      1.50 o 
  -5   9   8        9.02       13.12      1.71 o 
  -4   9   8        0.61       -0.39      0.76 o 
  -3   9   8        0.14       -0.27      0.84 o 
  -2   9   8        0.12       -0.24      0.98 o 
  -1   9   8        1.60        0.78      0.86 o 
   0   9   8        6.74        6.13      1.27 o 
  -4  10   8        2.41        3.61      1.59 o 
  -3  10   8        0.10        0.47      0.77 o 
  -2  10   8        2.52        0.87      0.92 o 
  -9   0   9      208.66      205.12      7.19 o 
  -7   0   9      141.48      130.07      5.48 o 
  -5   0   9       61.82       64.81      3.70 o 
  -3   0   9       89.86       88.67      4.30 o 
  -1   0   9      987.41     1050.61     20.97 o 
   1   0   9      776.53      828.35     12.31 o 
   3   0   9        1.58        1.02      1.11 o 
 -10   1   9       41.10       31.74      3.52 o 
  -9   1   9       20.39       26.95      2.00 o 
  -8   1   9       47.67       43.55      2.32 o 
  -7   1   9       23.72       24.00      2.54 o 
  -6   1   9       18.88       19.40      2.35 o 
  -5   1   9        3.32        1.69      0.83 o 
  -4   1   9        1.40        1.08      0.65 o 
  -3   1   9        0.30        0.98      0.66 o 
  -2   1   9        0.05        0.60      0.67 o 
  -1   1   9       86.30       85.51      4.52 o 
   0   1   9        1.55        0.65      0.51 o 
   1   1   9      253.10      254.34      3.90 o 
   2   1   9       22.41       16.25      1.64 o 
   3   1   9       21.88       26.57      2.07 o 
   4   1   9       19.15       19.66      2.01 o 
 -10   2   9        0.03        2.32      1.41 o 
  -9   2   9       13.06       11.70      1.25 o 
  -8   2   9      186.39      191.78      4.95 o 
  -7   2   9        3.57        5.75      1.14 o 
  -6   2   9        8.32        8.34      1.25 o 
  -5   2   9       52.98       44.38      2.20 o 
  -4   2   9        2.35        2.36      0.82 o 
  -3   2   9      326.38      306.98      6.28 o 
  -2   2   9      633.28      644.00     10.31 o 
  -1   2   9       22.49       23.39      1.38 o 
   0   2   9       87.35       82.43      2.39 o 
   1   2   9       64.46       68.28      1.90 o 
   2   2   9        3.98        4.30      1.02 o 
   3   2   9        5.01        7.59      1.28 o 
   4   2   9        6.04        4.34      1.20 o 
 -10   3   9       25.67       30.27      3.40 o 
  -9   3   9        0.54        1.21      0.97 o 
  -8   3   9       15.72       13.29      1.56 o 
  -7   3   9       57.33       54.28      3.05 o 
  -6   3   9       26.94       24.10      1.91 o 
  -5   3   9       31.87       32.51      1.96 o 
  -4   3   9        4.60        2.52      1.02 o 
  -3   3   9        6.93        4.85      1.04 o 
  -2   3   9      153.84      161.48      3.39 o 
  -1   3   9       10.01       12.59      1.21 o 
   0   3   9       40.75       47.26      2.26 o 
   1   3   9       99.62       86.64      2.17 o 
   2   3   9        8.62        7.51      1.25 o 
   3   3   9        0.03        0.46      0.80 o 
 -10   4   9        0.00        1.72      1.20 o 
  -9   4   9        3.52        7.32      1.10 o 
  -8   4   9       14.48       18.71      1.49 o 
  -7   4   9        1.90        2.14      1.53 o 
  -6   4   9      116.52      122.87      3.90 o 
  -5   4   9       11.45       16.02      1.67 o 
  -4   4   9        7.43        9.58      1.34 o 
  -3   4   9      111.54      108.92      3.58 o 
  -2   4   9        6.02        4.11      0.79 o 
  -1   4   9        4.51        6.95      1.14 o 
   0   4   9        2.06        1.29      0.59 o 
   1   4   9       26.43       23.12      1.47 o 
   2   4   9        1.37        0.08      0.64 o 
   3   4   9        3.35        4.39      1.13 o 
  -9   5   9       19.13       22.51      1.64 o 
  -8   5   9       35.38       42.59      1.97 o 
  -7   5   9        5.83        6.25      1.01 o 
  -6   5   9       19.01       19.08      1.83 o 
  -5   5   9       25.87       22.88      2.39 o 
  -4   5   9       12.92       10.33      1.39 o 
  -3   5   9       21.90       20.58      1.42 o 
  -2   5   9       71.14       57.48      2.19 o 
  -1   5   9        1.98        0.97      1.08 o 
   0   5   9        0.33        0.62      0.60 o 
   1   5   9        0.16        0.30      0.71 o 
   2   5   9      138.55      145.09      6.53 o 
   3   5   9        6.08        4.78      1.14 o 
  -9   6   9        1.69        2.80      0.90 o 
  -8   6   9        9.49        7.76      1.08 o 
  -7   6   9       35.38       34.65      2.37 o 
  -6   6   9       11.04       15.63      1.73 o 
  -5   6   9       31.25       30.25      2.18 o 
  -4   6   9       27.69       29.48      2.17 o 
  -3   6   9       54.78       42.02      2.22 o 
  -2   6   9        1.74        3.06      0.82 o 
  -1   6   9       10.26       13.72      1.81 o 
   0   6   9       20.82       20.53      1.52 o 
   1   6   9        1.50        1.83      0.95 o 
   2   6   9        3.92        7.28      2.05 o 
  -8   7   9        1.23        3.07      1.10 o 
  -7   7   9        0.01        0.27      1.11 o 
  -6   7   9        7.10        7.71      1.31 o 
  -5   7   9        4.42        7.04      1.21 o 
  -4   7   9        0.60        0.32      0.67 o 
  -3   7   9        2.96        5.06      1.31 o 
  -2   7   9        1.55        2.63      0.78 o 
  -1   7   9       25.72       23.54      1.63 o 
   0   7   9        2.00        2.08      0.95 o 
   1   7   9        4.52       10.51      1.57 o 
  -7   8   9        0.16        2.99      1.03 o 
  -6   8   9        2.87        6.54      1.25 o 
  -5   8   9       12.29       13.12      2.62 o 
  -4   8   9        4.52        1.30      0.94 o 
  -3   8   9        1.90       -0.21      0.77 o 
  -2   8   9       42.28       47.88      2.65 o 
  -1   8   9       72.99       61.77      3.64 o 
   0   8   9        9.35        9.44      1.15 o 
  -5   9   9       24.41       33.58      3.64 o 
  -4   9   9       50.37       53.02      4.18 o 
  -3   9   9        2.96        2.62      2.23 o 
  -2   9   9       16.27       11.81      1.64 o 
  -8   0  10       78.39       81.75      4.63 o 
  -6   0  10       15.87       14.32      2.26 o 
  -4   0  10      163.68      170.99      6.59 o 
  -2   0  10       75.78       64.24      3.88 o 
   0   0  10       33.06       19.11      2.35 o 
   2   0  10       33.03       50.85      3.67 o 
 -10   1  10        6.37        8.03      1.93 o 
  -9   1  10        1.77        0.77      0.90 o 
  -8   1  10       26.18       27.06      2.12 o 
  -7   1  10        0.18        0.66      0.74 o 
  -6   1  10       33.35       30.81      2.12 o 
  -5   1  10        0.88        0.51      0.68 o 
  -4   1  10        0.04        0.06      0.69 o 
  -3   1  10        2.38        2.20      1.13 o 
  -2   1  10       70.46       67.31      2.80 o 
  -1   1  10      216.89      205.35      6.03 o 
   0   1  10       17.25       23.13      1.78 o 
   1   1  10        1.06        4.48      1.44 o 
   2   1  10       10.94       17.36      1.77 o 
   3   1  10        8.05       11.14      1.63 o 
 -10   2  10        9.54       15.22      2.59 o 
  -9   2  10        3.10        3.27      1.17 o 
  -8   2  10       70.10       76.51      3.18 o 
  -7   2  10        4.13        4.83      1.56 o 
  -6   2  10        2.75        1.95      1.17 o 
  -5   2  10      125.57      122.72      8.73 o 
  -4   2  10        0.92        1.02      1.56 o 
  -3   2  10       34.93       35.01      2.17 o 
  -2   2  10       42.09       32.70      2.92 o 
  -1   2  10      421.79      419.65      7.92 o 
   0   2  10        0.18        1.42      0.67 o 
   1   2  10        0.27        1.84      1.17 o 
   2   2  10        0.72        0.62      0.80 o 
  -9   3  10        4.16        4.87      0.94 o 
  -8   3  10        1.80        1.59      1.38 o 
  -7   3  10        0.17       -0.71      0.71 o 
  -6   3  10       20.26       24.56      2.45 o 
  -5   3  10        3.71        2.03      0.91 o 
  -4   3  10       73.13       70.00      2.93 o 
  -3   3  10       32.79       31.78      3.48 o 
  -2   3  10      170.49      178.97      4.81 o 
  -1   3  10       10.26       11.28      1.50 o 
   0   3  10       66.44       75.72      2.48 o 
   1   3  10        5.90        8.27      1.90 o 
   2   3  10        1.08        2.98      1.38 o 
  -9   4  10       32.08       35.21      1.98 o 
  -8   4  10        0.02       -0.05      0.61 o 
  -7   4  10        1.06        1.81      0.93 o 
  -6   4  10       23.07       27.58      3.61 o 
  -5   4  10      156.96      149.17      4.99 o 
  -4   4  10      105.70      108.25      5.01 o 
  -3   4  10        2.44        2.26      0.96 o 
  -2   4  10       22.19       22.04      1.94 o 
  -1   4  10        5.19        3.19      0.89 o 
   0   4  10       13.69       17.42      1.40 o 
   1   4  10        7.12       11.79      2.35 o 
   2   4  10        6.60        5.12      1.93 o 
  -9   5  10        0.98        2.02      1.52 o 
  -8   5  10        0.01        1.04      0.72 o 
  -7   5  10       18.03       15.07      1.76 o 
  -6   5  10        8.23       10.33      1.52 o 
  -5   5  10       13.46       17.17      1.87 o 
  -4   5  10      121.47      133.73      4.34 o 
  -3   5  10        0.77        0.22      2.21 o 
  -2   5  10       93.21       90.78      4.35 o 
  -1   5  10       29.55       32.09      1.81 o 
   0   5  10       17.22       20.86      1.54 o 
   1   5  10       14.44       12.46      2.29 o 
  -8   6  10        0.46        0.11      0.86 o 
  -7   6  10       20.31       21.06      2.11 o 
  -6   6  10        3.62        9.31      1.45 o 
  -5   6  10        2.50        2.89      1.26 o 
  -4   6  10       17.17       15.38      1.80 o 
  -3   6  10       32.77       28.53      2.80 o 
  -2   6  10       37.93       35.19      1.89 o 
  -1   6  10        2.59        7.45      1.15 o 
   0   6  10        3.59        3.98      0.91 o 
  -7   7  10        2.26        1.46      1.40 o 
  -6   7  10        3.91        3.43      1.04 o 
  -5   7  10       12.70       13.60      1.74 o 
  -4   7  10        0.29        1.88      0.93 o 
  -3   7  10        0.01        1.38      0.85 o 
  -2   7  10        8.57        7.07      1.07 o 
  -1   7  10        3.75        4.37      0.99 o 
  -4   8  10        0.52        2.18      0.90 o 
  -3   8  10        4.14        3.45      0.90 o 
  -9   0  11        0.19       -0.96      0.96 o 
  -7   0  11      134.18      146.50      6.50 o 
  -5   0  11       94.62      112.71      5.60 o 
  -3   0  11      188.31      169.82      6.89 o 
  -1   0  11        3.25        3.94      1.65 o 
  -9   1  11        1.04        0.59      1.59 o 
  -8   1  11       20.71       20.73      2.01 o 
  -7   1  11        3.99        2.84      1.67 o 
  -6   1  11       33.15       27.14      3.49 o 
  -5   1  11        3.08        4.29      1.07 o 
  -4   1  11       11.42        9.63      1.46 o 
  -3   1  11        9.35        9.46      2.14 o 
  -2   1  11        2.02        3.66      1.05 o 
  -1   1  11        1.84        2.20      1.01 o 
   0   1  11       11.76        6.90      1.30 o 
  -9   2  11        6.80        8.47      1.51 o 
  -8   2  11        2.71        3.72      2.15 o 
  -7   2  11        0.71       -0.29      0.71 o 
  -6   2  11       10.47       11.52      2.26 o 
  -5   2  11        1.99        4.96      1.17 o 
  -4   2  11       36.99       30.20      2.25 o 
  -3   2  11       29.49       40.70      2.45 o 
  -2   2  11       55.90       54.26      2.73 o 
  -1   2  11       58.94       76.26      3.17 o 
   0   2  11       36.78       44.20      2.78 o 
  -9   3  11        0.19        0.25      1.20 o 
  -8   3  11        1.00        0.77      1.02 o 
  -7   3  11        0.33        0.13      0.78 o 
  -6   3  11        6.12        8.77      1.41 o 
  -5   3  11        0.99        0.23      0.80 o 
  -4   3  11      118.23      104.24      3.86 o 
  -3   3  11       64.32       73.22      3.82 o 
  -2   3  11        8.07        4.72      2.18 o 
  -1   3  11       19.92       18.19      2.00 o 
   0   3  11        2.45        2.20      1.44 o 
  -8   4  11        0.38        1.53      1.04 o 
  -7   4  11       13.79       15.02      1.88 o 
  -6   4  11        0.05        0.92      0.85 o 
  -5   4  11        0.56        1.28      0.84 o 
  -4   4  11      119.86      109.78      4.03 o 
  -3   4  11      173.27      188.97      5.35 o 
  -2   4  11        0.01        2.36      1.03 o 
  -1   4  11        0.18        2.62      0.94 o 
   0   4  11        9.02        5.39      1.72 o 
  -7   5  11        0.84        2.24      1.02 o 
  -6   5  11        0.79       -1.01      1.01 o 
  -5   5  11        0.54        0.98      0.90 o 
  -4   5  11      138.75      140.84      6.38 o 
  -3   5  11        0.72        0.54      0.77 o 
  -2   5  11       24.71       23.92      2.12 o 
  -1   5  11        1.78       -0.66      0.66 o 
  -6   6  11       13.44        9.21      1.60 o 
  -5   6  11        1.43        2.09      1.73 o 
  -4   6  11        0.21        0.22      0.77 o 
  -3   6  11       10.59       14.07      1.72 o 
  -2   6  11        0.23        1.17      0.81 o 
  -8   0  12        1.13       -0.24      1.38 o 
  -6   0  12       14.06       10.98      2.32 o 
  -4   0  12       47.01       54.70      3.97 o 
  -2   0  12       52.80       54.79      3.94 o 
  -8   1  12        4.94        3.18      1.22 o 
  -7   1  12        7.32        5.13      1.24 o 
  -6   1  12       12.09       10.70      1.63 o 
  -5   1  12        0.56       -0.61      1.01 o 
  -4   1  12       45.47       50.11      2.73 o 
  -3   1  12       12.41        9.01      1.47 o 
  -2   1  12       24.22       23.89      2.09 o 
  -1   1  12       18.75       10.48      1.50 o 
  -8   2  12        1.52        2.14      1.88 o 
  -7   2  12       74.39       78.97      3.51 o 
  -6   2  12       16.16       16.41      1.99 o 
  -5   2  12       62.72       62.74      3.13 o 
  -4   2  12        0.70        1.39      0.85 o 
  -3   2  12        2.25        1.27      0.83 o 
  -2   2  12        4.10        3.93      1.35 o 
  -1   2  12       29.09       38.62      2.48 o 
  -7   3  12        0.78       -0.26      1.01 o 
  -6   3  12       18.23       12.42      1.79 o 
  -5   3  12        2.46        1.87      0.99 o 
  -4   3  12        1.54        3.86      1.28 o 
  -3   3  12       19.36       13.72      1.79 o 
  -2   3  12        4.27       -0.38      1.41 o 
  -6   4  12        5.42        5.39      1.94 o 
  -5   4  12        4.02        2.68      1.19 o 
  -4   4  12        9.60       13.15      1.76 o 
  -3   4  12       46.48       47.02      2.92 o 
                                                 
